# Supplementary material for: TET enzymes regulate skeletal development through increasing chromatin accessibility of RUNX2 target genes
Source: Nat Commun. 2022 Aug 11;13:4709. doi: 10.1038/s41467-022-32138-x (PMC9372040; doi:10.1038/s41467-022-32138-x)
Supplement: Supplementary file 4 — Source Data [file 41467_2022_32138_MOESM4_ESM.xlsx]

## Sheet: Figure1
	Figure 1c						Figure 1d						Figure 1e
	WT	Prx1-Cre; Tet1 f/+ Tet2 f/f Tet3 f/f	Prx1-Cre; Tet1 f/f Tet2 f/+ Tet3 f/f	Prx1-Cre; Tet1 f/f Tet2 f/f Tet3 f/+	TCKO		WT	Prx1-Cre; Tet1 f/+ Tet2 f/f Tet3 f/f	Prx1-Cre; Tet1 f/f Tet2 f/+ Tet3 f/f	Prx1-Cre; Tet1 f/f Tet2 f/f Tet3 f/+	TCKO		WT	Prx1-Cre; Tet1 f/+ Tet2 f/f Tet3 f/f	Prx1-Cre; Tet1 f/f Tet2 f/+ Tet3 f/f	Prx1-Cre; Tet1 f/f Tet2 f/f Tet3 f/+	TCKO
	2.765	2.77	3.065	3.12	2.085		4.21	4.09	4.375	4.02	3.315		3.795	3.56	3.785	4.215	3.06
	3.03	2.635	2.945	2.725	2.435		4.075	4.07	4.45	4.055	3.28		3.53	3.53	3.92	3.97	2.84
	2.725	2.775	2.675	2.745	2.62		4.21	3.955	3.495	3.93	3.085		3.795	4.06	3.23	3.705	3.275
	2.68			2.94	2.25		4.305			4.45	2.79		3.74			3.735	2.79
	2.62				2.815		4.505				3.13		3.95				2.915
	2.67						3.54						3.52
	2.945						3.665						4.045
	Figure 1f						Figure 1g						Figure 1i
	WT	Prx1-Cre; Tet1 f/+ Tet2 f/f Tet3 f/f	Prx1-Cre; Tet1 f/f Tet2 f/+ Tet3 f/f	Prx1-Cre; Tet1 f/f Tet2 f/f Tet3 f/+	TCKO		WT	Prx1-Cre; Tet1 f/+ Tet2 f/f Tet3 f/f	Prx1-Cre; Tet1 f/f Tet2 f/+ Tet3 f/f	Prx1-Cre; Tet1 f/f Tet2 f/f Tet3 f/+	TCKO		WT	Prx1-Cre; Tet1 f/+ Tet2 f/f Tet3 f/f	Prx1-Cre; Tet1 f/f Tet2 f/+ Tet3 f/f	Prx1-Cre; Tet1 f/f Tet2 f/f Tet3 f/+	TCKO
	4.6	3.495	4.125	4.29	2.815		4.175	3.49	4.45	4.675	3.095		1.99	0.84	1.25	2.27	10.2
	4.15	3.235	4.155	4.28	2.375		3.775	3.525	4.025	3.76	3.045		1.61	2.04	2.53	2.31	6.07
	4.275	3.175	4.14	4.575	3.34		4.26	3.7	4.36	4.025	3.93
	4.38			4.275	2.465		4.205			4.03	2.74
	4.615				2.33		4.695				2.89
	3.935						4.075
	4.315						4.475

## Sheet: Figure2
	Figure 2f	WT	TCKO
		0.882368	0.270392
		1.03197	0.2762
		0.973513	0.316328
		1.11471	0.262356
		0.997444	0.281304
	Figure 2g
		WT				TCKO
	Tet1	0.934749	1.05278	0.837622	1.17485	0.012339	0.011614	0.012787	0.011207
	Tet2	0.905797	1.07872	0.811678	1.2038	0.00139	0.001647	0.00144	0.001589
	Tet3	0.94909	1.03993	0.850473	1.16051	0.002882	0.017197	0.002987	0.016595
	Runx2	1.05655	0.932028	1.16917	0.842251	0.653495	0.744637	0.625585	0.777858
	Sp7	0.739259	1.28314	0.818058	1.15954	0.124566	0.100474	0.119246	0.104957
	Alp	1.12653	0.880786	1.01801	0.974671	0.240303	0.209263	0.251024	0.200326
	Col1	0.978741	1.01813	1.08307	0.92006	0.52356	0.413197	0.5012	0.431631
	Bglap	0.715829	1.30907	0.792131	1.18297	0.710496	0.515166	0.680152	0.538149

## Sheet: Figure3
	Figure 3b
		TCKO
	WT	GFP	1CD	1HD	2CD	2HD	3CD	3HD
	1.01465	0.166452	0.415426	0.159887	0.442621	0.187082	0.34697	0.174892
	1.02637	0.164107	0.416833	0.157543	0.427617	0.171609	0.326808	0.15895
	1.01606	0.160356	0.453405	0.146759	0.412613	0.038448	0.348377	0.16317
	0.942914	0.156605	0.43043	0.168327	0.419177	0.163638	0.350252	0.170203
	Figure 3d						Figure 3e						Figure 3f
	WT	Prx1-Cre; Tet1 +/HD Tet2 f/f Tet3 f/f	Prx1-Cre; Tet1 f/f Tet2 f/f Tet3 f/f	Prx1-Cre; Tet1 f/HD Tet2 f/f Tet3 f/f			WT	Prx1-Cre; Tet1 +/HD Tet2 f/f Tet3 f/f	Prx1-Cre; Tet1 f/f Tet2 f/f Tet3 f/f	Prx1-Cre; Tet1 f/HD Tet2 f/f Tet3 f/f			WT	Prx1-Cre; Tet1 +/HD Tet2 f/f Tet3 f/f	Prx1-Cre; Tet1 f/f Tet2 f/f Tet3 f/f	Prx1-Cre; Tet1 f/HD Tet2 f/f Tet3 f/f
	2.88186	2.82228	2.56788	2.41658			3.90466	3.37907	2.43731	2.43233			5.03876	3.77534	2.79047	2.58222
	2.83523	2.63938	2.75717	2.59069			3.32767	3.29036	2.29587	2.24134			3.78031	3.84705	3.02309	2.74654
	2.76995	3.01229	2.20434	2.435			3.22902	3.59876	2.37369	2.77117			3.09886	3.96933	2.94472	2.6704
	2.92487		2.40728				3.55648		2.95031				4.16331		2.72694
	3.12456						3.47096						4.14276
	3.10707						3.48775						4.45626
	2.9916						3.89083						3.81246
	Figure 3g						Figure 3h
	WT	Prx1-Cre; Tet1 +/HD Tet2 f/f Tet3 f/f	Prx1-Cre; Tet1 f/f Tet2 f/f Tet3 f/f	Prx1-Cre; Tet1 f/HD Tet2 f/f Tet3 f/f			WT	Prx1-Cre; Tet1 +/HD Tet2 f/f Tet3 f/f	Prx1-Cre; Tet1 f/f Tet2 f/f Tet3 f/f	Prx1-Cre; Tet1 f/HD Tet2 f/f Tet3 f/f
	5.02881	3.08891	2.2085	2.85513			4.45679	3.09886	2.3428	2.59482
	4.06383	2.83026	2.52484	2.61587			3.51171	2.68601	2.62561	2.72
	3.15855	2.98777	2.49125	2.17215			2.76062	3.27129	2.69279	2.54164
	4.16331		2.83835				3.7057		2.63121
	2.69279						3.91882
	3.9916						3.89083
	3.49895						3.94122
	Figure 3j
	WT	Prx1-Cre; Tet1 f/f Tet2 f/f Tet3 f/f	Prx1-Cre; Tet1 f/HD Tet2 f/f Tet3 f/f
	1.08656	0.326056	0.139111
	0.917608	0.346242	0.122436
	1.04926	0.308064	0.12463
	0.946572	0.291827	0.107515
	Figure 3k
		WT				Prx1-Cre; Tet1 f/f Tet2 f/f Tet3 f/f				Prx1-Cre; Tet1 f/HD Tet2 f/f Tet3 f/f
	Sp7	0.932589	0.96738	0.934406	1.16562	0.355992	0.481736	0.324994	0.520559	0.184747	0.212823	0.213348	0.265151
	Alp	0.89787	0.998903	0.89962	1.20361	0.440215	0.454047	0.401883	0.490639	0.096314	0.12117	0.111225	0.150963
	Col1	0.916109	0.982343	0.917895	1.18365	0.640351	0.638669	0.584592	0.690139	0.4196	0.481456	0.48456	0.599835
	Bglap	1.05106	0.859811	1.05311	1.03601	0.371807	0.377107	0.339432	0.407497	0.516616	0.348663	0.596595	0.434391

## Sheet: Figure 4a
Table S1. List of up- or down-regulated DEGs in TCKO compared with WT. Protein coding gene quantification was performed by featureCounts v2.0.0 (Liao et al., 2014). DEGs were processed using DESeq2 v1.30.1 (Love et al., 2014b). Only DEGs with an average RPKM greater than the first quartile in either control or treatment group were kept for downstream analysis. DEGs were obtained with at least 2-f…
Column Name	Description
gene_id	Ensembl IDs of each feature.
Chr	Chromosome position of the feature.
Start	Start position of the feature in standard chromosomal coordinates.
End	End position of the feature in standard chromosomal coordinates.
Strand	Strand information of the feature. Defined as + (forward) or - (reverse).
Length	The sequence length (bp) of the feature.
baseMean	The average of the normalized count values, dividing by size factors, taken over all samples.
log2FoldChange	The Log2 transfromed fold change (TCKO/WT).
lfcSE	The standard error estimate for the log2 fold change estimate.
stat	The value of the test statistic for the feature.
pvalue	P-value of the test for the feature.
padj	Adjusted P-value for multiple testing for the feature.
TCKO_baseman	The mean of normalized counts of TCKO samples.
WT_basemean	The mean of normalized counts of WT samples.
TCKO_RPKMmean	The mean of RPKM(Reads Per Kilobase per Million mapped reads) of TCKO samples.
WT_RPKMmean	The mean of RPKM(Reads Per Kilobase per Million mapped reads) of TCKO samples.
type	The type of DEG (up-regulated DEG in TCKO or down-regulated DEG in TCKO).
Table S1. List of up- or down-regulated DEGs in TCKO compared with WT.
gene_id	Chr	Start	End	Strand	Length	baseMean	log2FoldChange	lfcSE	stat	pvalue	padj	TCKO_baseMean	WT_baseMean	TCKO_RPKMmean	WT_RPKMmean	type
ENSMUSG00000051951	1;1;1;1;1;1;1	3205901;3206523;3213439;3213609;3214482;3421702;3670552	3207317;3207317;3215632;3216344;3216968;3421901;3671498	-;-;-;-;-;-;-	6094	12.3969	1.23171	0.623828	1.97444	0.0483321	0.181618	17.4059	7.38783	0.363333	0.149667	NoSignifi
ENSMUSG00000025900	1;1;1;1;1;1;1;1;1;1;1;1;1;1;1;1;1;1;1;1;1;1;1;1;1;1;1;1;1;1;1;1;1;1;1;1;1;1;1;1;1;1	3999557;4007656;4019070;4024736;4041888;4092617;4119668;4120015;4142612;4147812;4148612;4163855;4170205;4197534;4206660;4226611;4228443;4231053;4243133;4243417;4243543;4245031;4261527;4267469;4284766;4290846;4292926;4292981;4311270;4344146;4351910;4351910;4351910;4351910;4352202;4352202;4352202;4352202;4360200;4409170;4409170;4409170	3999617;4007737;4019148;4024890;4042107;4092780;4119712;4120073;4142766;4147963;4148744;4163941;4170404;4197641;4206837;4226823;4228619;4231144;4243262;4243448;4243619;4245106;4261605;4267620;4284898;4293012;4293012;4293012;4311433;4350091;4352081;4352081;4352081;4352081;4352837;4352837;4352837;4352837;4360314;4409187;4409241;4409241	-;-;-;-;-;-;-;-;-;-;-;-;-;-;-;-;-;-;-;-;-;-;-;-;-;-;-;-;-;-;-;-;-;-;-;-;-;-;-;-;-;-	12311	2.54176	-2.68953	1.51318	-1.7774	0.0755031	0.247306	0.682153	4.40136	0.007	0.0443333	NoSignifi
ENSMUSG00000033845	1;1;1;1;1;1;1;1;1;1;1;1;1;1;1;1;1;1;1;1;1;1;1;1;1;1	4773206;4773211;4774436;4776377;4777525;4777525;4777525;4777525;4779967;4781221;4782568;4782568;4782568;4782568;4782568;4783572;4783951;4783951;4783951;4783951;4785573;4785573;4785573;4785573;4785573;4785573	4774516;4776801;4774516;4776801;4777648;4777648;4777648;4777648;4784566;4782301;4782733;4782606;4782733;4782733;4782733;4784105;4784105;4784105;4784105;4784105;4785739;4785692;4785739;4785698;4785739;4785710	-;-;-;-;-;-;-;-;-;-;-;-;-;-;-;-;-;-;-;-;-;-;-;-;-;-	8487	259.813	0.120156	0.140211	0.856963	0.391466	0.661991	270.518	249.108	4.05867	3.64967	NoSignifi
ENSMUSG00000025903	1;1;1;1;1;1;1;1;1;1;1;1;1;1;1;1;1;1;1;1;1;1;1;1;1;1;1;1;1;1;1;1;1;1;1;1;1;1;1;1;1;1;1;1;1;1;1;1;1;1;1;1;1;1;1;1;1;1;1	4807788;4807823;4807830;4807896;4807898;4807911;4808237;4808455;4808455;4808455;4808455;4808455;4808455;4808455;4828584;4828584;4828584;4828584;4828584;4828584;4828584;4830268;4830268;4830268;4830268;4830268;4830268;4832311;4832311;4832311;4832311;4832311;4832311;4832311;4836905;4837001;4837001;4837001;4837001;4837001;4837001;4839387;4839387;4839387;4839387;4839387;4840956;4840956;4840956;4840956…	4807982;4807982;4807982;4807982;4807982;4807982;4808365;4808486;4808486;4808486;4808486;4808486;4808486;4808486;4828649;4828649;4828649;4828649;4828649;4828649;4828649;4830315;4830315;4830315;4830315;4830315;4830315;4832381;4832381;4832381;4832368;4832381;4832381;4832381;4839488;4837074;4837074;4837074;4837074;4837074;4837074;4839488;4839488;4839488;4839488;4839488;4842827;4841093;4841132;4840969…	+;+;+;+;+;+;+;+;+;+;+;+;+;+;+;+;+;+;+;+;+;+;+;+;+;+;+;+;+;+;+;+;+;+;+;+;+;+;+;+;+;+;+;+;+;+;+;+;+;+;+;+;+;+;+;+;+;+;+	7145	561.074	-0.310297	0.125431	-2.47385	0.0133667	0.0707514	501.26	620.889	8.93	10.7933	NoSignifi
ENSMUSG00000033813	1;1;1;1;1;1;1;1;1;1;1;1;1;1;1;1;1;1;1;1	4857814;4858038;4867470;4867470;4878027;4878027;4886744;4886744;4889457;4889457;4890740;4890740;4891915;4891915;4893417;4893417;4894934;4894934;4896356;4896356	4857976;4858503;4867532;4867532;4878132;4878132;4886831;4886831;4889602;4889602;4890796;4890796;4892069;4892069;4893563;4893563;4895005;4895005;4897909;4897905	+;+;+;+;+;+;+;+;+;+;+;+;+;+;+;+;+;+;+;+	3017	413.769	-0.0187556	0.134212	-0.139746	0.888861	0.955307	411.207	416.331	17.3457	17.1463	NoSignifi
ENSMUSG00000033793	1;1;1;1;1;1;1;1;1;1;1;1;1;1;1;1;1;1;1;1;1;1;1;1;1;1;1;1;1;1;1;1;1;1;1;1;1;1;1;1;1;1;1;1;1;1;1;1;1;1;1;1;1;1;1;1;1;1;1;1;1;1;1;1;1;1;1;1	5070018;5083080;5083110;5083124;5083132;5083132;5083154;5083164;5084417;5084417;5084417;5084417;5084417;5084417;5084417;5089009;5089009;5089009;5089009;5089009;5089009;5089009;5093363;5093363;5093363;5093363;5093363;5093363;5093363;5095615;5095615;5095615;5095615;5095615;5095615;5098029;5098029;5098029;5098029;5098029;5101070;5101070;5101070;5117390;5117390;5117390;5117390;5124277;5124277;5124277…	5070144;5083278;5083625;5083278;5083278;5083278;5083278;5083278;5084563;5086779;5084563;5084563;5084563;5084563;5084563;5089111;5089111;5089111;5089111;5089111;5089111;5089111;5093452;5093452;5093452;5095728;5093452;5093452;5093452;5095728;5095728;5095659;5095728;5095728;5095728;5099777;5098133;5098133;5098133;5098133;5101123;5101123;5101123;5117487;5117487;5117487;5117487;5124469;5124469;5124469…	+;+;+;+;+;+;+;+;+;+;+;+;+;+;+;+;+;+;+;+;+;+;+;+;+;+;+;+;+;+;+;+;+;+;+;+;+;+;+;+;+;+;+;+;+;+;+;+;+;+;+;+;+;+;+;+;+;+;+;+;+;+;+;+;+;+;+;+	9746	221.696	0.0617648	0.148571	0.415726	0.67761	0.85706	226.487	216.906	2.96167	2.766	NoSignifi
ENSMUSG00000025907	1;1;1;1;1;1;1;1;1;1;1;1;1;1;1;1;1;1;1;1;1;1;1;1;1;1;1;1;1;1;1;1;1;1;1;1;1;1;1;1;1;1;1;1;1;1;1;1;1;1;1;1;1;1;1;1;1;1;1;1;1;1;1;1;1;1;1;1;1;1;1;1;1;1;1;1;1;1;1;1;1;1;1;1;1;1;1;1;1;1;1;1;1;1;1;1;1;1;1;1;1;1;1;1;1;1;1;1;1;1;1;1;1;1;1;1;1;1;1;1;1;1	6206197;6206227;6214645;6214663;6215008;6223599;6227940;6227940;6227940;6227940;6227940;6228002;6229959;6229959;6229959;6229959;6229959;6229959;6233961;6233961;6233961;6233961;6233961;6234229;6234229;6234229;6234229;6234279;6238262;6238262;6238262;6238262;6239952;6239952;6239952;6240305;6240970;6244105;6244105;6244105;6244795;6244795;6244795;6244795;6245158;6245158;6245158;6245158;6245425;6245425…	6206270;6206270;6214957;6214957;6215252;6223745;6228049;6228049;6228049;6228049;6228049;6228049;6230073;6230704;6230073;6230073;6230073;6230073;6234010;6234087;6234087;6234087;6234087;6234399;6234399;6234399;6234311;6234399;6238464;6238464;6238464;6238384;6240190;6240378;6240378;6240378;6244275;6244275;6244275;6244275;6244979;6244979;6244928;6244979;6245344;6245344;6245344;6245344;6245506;6245506…	+;+;+;+;+;+;+;+;+;+;+;+;+;+;+;+;+;+;+;+;+;+;+;+;+;+;+;+;+;+;+;+;+;+;+;+;+;+;+;+;+;+;+;+;+;+;+;+;+;+;+;+;+;+;+;+;+;+;+;+;+;+;+;+;+;+;+;+;+;+;+;+;+;+;+;+;+;+;+;+;+;+;+;+;+;+;+;+;+;+;+;+;+;+;+;+;+;+;+;+;+;+;+;+;+;+;+;+;+;+;+;+;+;+;+;+;+;+;+;+;+;+	14690	1306.46	0.245784	0.0955136	2.57329	0.0100738	0.0567922	1417.66	1195.26	12.285	10.1173	NoSignifi
ENSMUSG00000087247	1;1;1;1;1	6359218;6388573;6389440;6391040;6394270	6359514;6388626;6389520;6391116;6394731	+;+;+;+;+	971	5.48358	1.62545	1.05459	1.54131	0.12324	0.340568	8.23671	2.73046	1.08767	0.353333	NoSignifi
ENSMUSG00000033740	1;1;1;1;1;1;1;1;1;1;1;1;1;1;1;1;1;1;1;1;1;1;1;1;1;1;1;1;1;1;1;1;1;1;1;1;1;1;1;1;1;1;1;1;1;1;1;1;1;1;1;1;1;1;1;1;1;1;1;1;1;1;1;1;1;1;1;1;1;1;1;1;1;1;1;1;1;1;1;1;1;1;1;1;1;1;1;1;1;1;1;1;1;1;1;1;1;1;1;1;1;1;1;1;1;1;1;1;1;1;1;1;1;1;1;1;1;1;1;1;1;1;1;1;1;1;1;1;1;1;1;1;1;1;1;1;1;1;1;1;1;1;1;1;1;1;1;1;1;1;1;1;1;1;1;1;1;1;1;1;1;1;1;1;1;1;1;1;1;1;1;1;1;1	6487231;6487331;6487618;6487618;6730051;6730053;6730070;6730101;6730102;6734870;6737575;6737580;6737580;6737580;6752296;6752296;6752296;6752994;6752994;6752994;6752994;6752994;6752994;6752994;6752994;6752994;6753556;6768898;6768898;6768898;6768898;6768898;6768898;6768898;6768898;6768898;6770944;6770944;6770944;6770944;6770944;6770944;6770944;6770944;6770944;6795386;6795386;6795386;6795386;6795386…	6487405;6487405;6487741;6487741;6730240;6730240;6730240;6730240;6730240;6734972;6737657;6737657;6737657;6737657;6752368;6752368;6752368;6753036;6753036;6753036;6753036;6753036;6753036;6753036;6753036;6753036;6753602;6768952;6768952;6768952;6768952;6768952;6768952;6768952;6768952;6768952;6770974;6770974;6770974;6770974;6770974;6770974;6770974;6770974;6770974;6795576;6795576;6795576;6795576;6795550…	+;+;+;+;+;+;+;+;+;+;+;+;+;+;+;+;+;+;+;+;+;+;+;+;+;+;+;+;+;+;+;+;+;+;+;+;+;+;+;+;+;+;+;+;+;+;+;+;+;+;+;+;+;+;+;+;+;+;+;+;+;+;+;+;+;+;+;+;+;+;+;+;+;+;+;+;+;+;+;+;+;+;+;+;+;+;+;+;+;+;+;+;+;+;+;+;+;+;+;+;+;+;+;+;+;+;+;+;+;+;+;+;+;+;+;+;+;+;+;+;+;+;+;+;+;+;+;+;+;+;+;+;+;+;+;+;+;+;+;+;+;+;+;+;+;+;+;+;+;+;+;+;+;+;+;+;+;+;+;+;+;+;+;+;+;+;+;+;+;+;+;+;+;+	6464	2.82325	-0.913847	1.29422	-0.706101	0.480126	0.731739	1.95894	3.68757	0.0386667	0.0706667	NoSignifi
ENSMUSG00000051285	1;1;1;1;1;1;1;1;1;1;1;1;1;1;1;1;1;1;1;1;1;1;1;1;1;1;1;1;1;1;1;1	7088920;7088930;7089104;7089166;7120194;7147637;7147637;7147637;7147637;7154867;7155080;7155080;7160085;7160557;7160892;7160892;7160892;7160892;7160892;7163248;7163248;7163248;7163248;7163248;7163248;7166309;7169515;7169515;7169515;7169515;7169515;7169515	7089216;7089216;7089216;7089216;7120615;7147739;7147739;7147739;7147739;7155271;7155271;7155271;7161063;7161063;7161063;7160902;7161063;7161063;7161063;7163371;7163371;7163371;7163371;7163371;7163371;7166518;7172659;7172618;7170076;7172122;7169598;7173628	+;+;+;+;+;+;+;+;+;+;+;+;+;+;+;+;+;+;+;+;+;+;+;+;+;+;+;+;+;+;+;+	6654	392.584	-0.0313884	0.147265	-0.213142	0.831216	0.930093	388.605	396.562	7.42833	7.404	NoSignifi
ENSMUSG00000025909	1;1;1;1;1;1;1;1;1;1;1;1;1;1;1;1;1;1;1;1;1;1;1;1;1;1;1;1;1;1;1;1;1;1;1;1;1;1;1;1;1;1;1;1;1;1;1;1;1;1;1;1;1;1;1;1;1;1;1;1;1;1;1;1;1;1;1;1;1;1;1;1;1;1;1;1;1;1;1;1;1;1;1;1;1;1;1;1;1;1;1;1;1;1;1;1;1;1;1;1;1;1;1;1;1;1;1;1;1;1;1;1;1;1;1;1;1;1;1;1;1;1;1;1;1;1;1;1;1	8361475;8361475;8361475;8362678;8363183;8363425;8363475;8414203;8414203;8414203;8414203;8414203;8414203;8414203;8445027;8445027;8445027;8445027;8445027;8445027;8447980;8447980;8447980;8447980;8447980;8447980;8463394;8463394;8463394;8463394;8463394;8463394;8463394;8465437;8465437;8465437;8465437;8465437;8465437;8465437;8470411;8470411;8554725;8554725;8554725;8554725;8554725;8583205;8583205;8583205…	8363633;8363633;8363633;8363633;8363633;8363633;8363633;8414313;8414313;8414313;8414313;8414313;8414313;8414313;8445119;8445119;8445119;8445119;8445119;8445119;8448132;8448132;8448132;8448132;8448132;8448132;8463465;8463465;8463465;8463465;8463465;8463465;8463465;8465553;8465553;8465553;8465553;8465553;8465553;8465553;8470479;8470520;8554763;8554763;8554763;8554763;8554763;8583334;8583334;8583334…	-;-;-;-;-;-;-;-;-;-;-;-;-;-;-;-;-;-;-;-;-;-;-;-;-;-;-;-;-;-;-;-;-;-;-;-;-;-;-;-;-;-;-;-;-;-;-;-;-;-;-;-;-;-;-;-;-;-;-;-;-;-;-;-;-;-;-;-;-;-;-;-;-;-;-;-;-;-;-;-;-;-;-;-;-;-;-;-;-;-;-;-;-;-;-;-;-;-;-;-;-;-;-;-;-;-;-;-;-;-;-;-;-;-;-;-;-;-;-;-;-;-;-;-;-;-;-;-;-	10908	10.6798	0.183324	0.665152	0.275613	0.782846	0.906698	11.2844	10.0752	0.132	0.115	NoSignifi
ENSMUSG00000061024	1	9545408	9547455	+	2048	498.004	0.247367	0.130845	1.89054	0.0586863	0.208214	540.516	455.492	33.6337	27.676	NoSignifi
ENSMUSG00000025912	1;1;1;1;1;1;1;1;1;1;1;1;1;1;1;1;1;1;1;1;1;1;1;1;1;1;1;1;1;1;1;1;1;1;1;1;1;1;1;1;1;1;1;1	9667415;9669537;9671579;9672212;9672212;9672540;9672540;9673101;9673101;9673745;9673745;9675967;9675967;9676132;9678272;9678272;9678272;9678272;9681785;9681785;9681785;9681863;9683097;9683097;9683097;9683097;9685636;9685636;9685636;9687561;9687561;9687561;9690081;9690081;9690081;9692718;9692718;9692718;9693287;9693287;9693287;9699622;9699935;9699935	9670012;9670012;9671758;9672316;9672316;9672656;9672656;9673215;9673215;9673887;9673887;9676335;9676335;9676335;9678505;9678610;9678505;9678505;9681889;9681889;9681889;9681889;9683168;9683452;9683168;9683168;9685810;9685810;9685810;9687781;9687781;9687781;9690173;9690173;9690173;9692789;9692789;9692789;9693392;9693392;9693392;9699654;9700024;9700209	-;-;-;-;-;-;-;-;-;-;-;-;-;-;-;-;-;-;-;-;-;-;-;-;-;-;-;-;-;-;-;-;-;-;-;-;-;-;-;-;-;-;-;-	5402	90.047	0.00690277	0.273072	0.0252782	0.979833	0.992298	90.1311	89.963	2.12767	2.07467	NoSignifi
ENSMUSG00000045210	1;1;1	9718622;9736966;9745450	9725350;9737052;9748382	-;-;-	9749	643.116	0.000666459	0.125846	0.00529582	0.995775	0.998657	643.375	642.857	8.39967	8.189	NoSignifi
ENSMUSG00000025915	1;1;1;1;1;1;1;1;1;1;1;1;1;1;1;1;1;1;1;1;1;1;1;1;1;1;1;1;1;1;1;1;1;1;1;1;1;1;1;1;1;1;1;1;1;1;1;1;1;1;1;1;1;1;1;1;1;1;1;1;1;1;1;1;1;1;1;1;1;1;1;1;1;1;1;1;1;1;1;1;1;1;1;1;1;1;1;1;1;1;1;1;1;1;1;1;1;1;1;1;1;1;1;1;1;1;1;1;1;1;1;1;1;1;1;1;1;1;1;1;1;1;1;1;1;1;1;1;1;1;1;1;1;1;1;1;1	9798107;9798143;9798143;9798158;9798185;9798208;9827013;9827013;9827013;9827013;9827013;9848272;9848321;9848321;9848397;9865131;9865131;9865131;9865131;9865131;9865131;9865131;9865131;9865131;9865463;9868383;9868383;9868383;9868383;9868383;9868383;9868383;9868383;9871630;9871630;9871630;9871630;9871630;9871630;9871630;9871630;9872258;9872258;9872258;9872258;9872258;9872258;9872258;9872258;9877166…	9798246;9798246;9798246;9798246;9798246;9798246;9827119;9830338;9827119;9827119;9827119;9848385;9848385;9848385;9848548;9865348;9865348;9865348;9865348;9865348;9865348;9865348;9865348;9865348;9865631;9868466;9868466;9868466;9868688;9868466;9868466;9868466;9868466;9871702;9871702;9871702;9871702;9871702;9871702;9871702;9871702;9872333;9872554;9872333;9872333;9872333;9872333;9872333;9872333;9877253…	+;+;+;+;+;+;+;+;+;+;+;+;+;+;+;+;+;+;+;+;+;+;+;+;+;+;+;+;+;+;+;+;+;+;+;+;+;+;+;+;+;+;+;+;+;+;+;+;+;+;+;+;+;+;+;+;+;+;+;+;+;+;+;+;+;+;+;+;+;+;+;+;+;+;+;+;+;+;+;+;+;+;+;+;+;+;+;+;+;+;+;+;+;+;+;+;+;+;+;+;+;+;+;+;+;+;+;+;+;+;+;+;+;+;+;+;+;+;+;+;+;+;+;+;+;+;+;+;+;+;+;+;+;+;+;+;+	14311	49.3487	-0.519276	0.320095	-1.62226	0.104749	0.307239	40.6	58.0973	0.361333	0.503333	NoSignifi
ENSMUSG00000099032	1;1;1	9960163;9960171;9967099	9963521;9962809;9967932	-;-;-	4193	4.2718	0.504067	0.990808	0.508743	0.610932	0.816799	5.01535	3.52825	0.151667	0.105333	NoSignifi
ENSMUSG00000025917	1;1;1;1;1;1;1;1;1;1;1;1;1;1;1;1;1;1;1;1;1;1;1;1;1;1;1;1;1;1;1;1;1;1;1;1;1	10024601;10024843;10027103;10027103;10027198;10030599;10030599;10030599;10030687;10030920;10032339;10032339;10032339;10033040;10033258;10033258;10033258;10033258;10033258;10034008;10034008;10034008;10034008;10034008;10034008;10034929;10034929;10034929;10034929;10034929;10034929;10037280;10037662;10037670;10037670;10037919;10037919	10025063;10025063;10027251;10027251;10027251;10030710;10030710;10030710;10030710;10032424;10032424;10032424;10032424;10033323;10033323;10033323;10033323;10033323;10033323;10034136;10034136;10034136;10034136;10034136;10034136;10035163;10035163;10035163;10035163;10035128;10035163;10037945;10037941;10037938;10038127;10038168;10038149	-;-;-;-;-;-;-;-;-;-;-;-;-;-;-;-;-;-;-;-;-;-;-;-;-;-;-;-;-;-;-;-;-;-;-;-;-	3766	399.343	-0.121499	0.135749	-0.895026	0.370773	0.644536	382.421	416.265	12.9467	13.745	NoSignifi
ENSMUSG00000056763	1;1;1;1;1;1;1;1;1;1;1;1;1;1;1;1;1;1;1;1;1;1;1;1;1;1;1;1;1;1;1;1;1;1;1;1;1;1;1;1;1;1;1;1;1;1;1;1;1;1;1;1;1;1;1;1;1;1;1;1;1;1;1;1;1;1;1;1;1;1;1;1;1;1;1;1;1;1;1;1;1;1;1;1;1;1;1;1;1;1;1;1;1;1;1;1;1;1;1;1;1;1;1;1;1;1;1;1;1;1;1;1;1;1;1;1;1;1;1;1;1;1;1;1;1;1;1;1;1;1;1;1;1;1;1;1;1;1;1;1;1;1;1;1;1;1;1;1;1;1;1;1;1;1;1;1;1;1;1;1;1;1;1;1;1;1	10037987;10038006;10038217;10038226;10038249;10038262;10039767;10039773;10039773;10039777;10039785;10039823;10040155;10045076;10045076;10045076;10045076;10045076;10045076;10045076;10045076;10045076;10045076;10045076;10045076;10046493;10047424;10047424;10047424;10047424;10047424;10047424;10047424;10047424;10047424;10047424;10047424;10047424;10047424;10056924;10058720;10058720;10058720;10058720;100…	10039342;10038130;10038344;10038344;10038344;10038344;10039879;10039879;10039887;10039879;10039879;10039879;10040283;10045184;10045184;10045184;10045184;10045184;10045184;10045193;10045184;10045184;10045184;10045184;10045184;10046555;10047526;10047526;10047526;10047526;10047526;10047526;10047526;10047526;10047526;10047526;10047526;10047526;10047534;10056947;10058823;10058823;10058823;10058823;100…	+;+;+;+;+;+;+;+;+;+;+;+;+;+;+;+;+;+;+;+;+;+;+;+;+;+;+;+;+;+;+;+;+;+;+;+;+;+;+;+;+;+;+;+;+;+;+;+;+;+;+;+;+;+;+;+;+;+;+;+;+;+;+;+;+;+;+;+;+;+;+;+;+;+;+;+;+;+;+;+;+;+;+;+;+;+;+;+;+;+;+;+;+;+;+;+;+;+;+;+;+;+;+;+;+;+;+;+;+;+;+;+;+;+;+;+;+;+;+;+;+;+;+;+;+;+;+;+;+;+;+;+;+;+;+;+;+;+;+;+;+;+;+;+;+;+;+;+;+;+;+;+;+;+;+;+;+;+;+;+;+;+;+;+;+;+	17553	85.7255	0.186384	0.218837	0.851703	0.394379	0.663898	91.1832	80.2678	0.662333	0.568667	NoSignifi
ENSMUSG00000067851	1;1;1;1;1;1;1;1;1;1;1;1;1;1;1;1;1;1;1;1;1;1;1;1;1;1;1;1;1;1;1;1;1;1;1;1;1;1;1;1;1;1;1;1;1;1;1;1;1;1;1;1;1;1;1;1;1;1;1;1;1;1;1;1;1;1;1;1;1;1;1;1;1;1	10137571;10138690;10140467;10140467;10141559;10141559;10142576;10144718;10147403;10147405;10151801;10151801;10153386;10153386;10153607;10153607;10154281;10154281;10156399;10156914;10157900;10159568;10159877;10159877;10160701;10160757;10160963;10160963;10163697;10172834;10173075;10173194;10174067;10174067;10179826;10179826;10180870;10180870;10183663;10183663;10183976;10183976;10184386;10184386;101…	10138996;10138996;10140584;10140584;10141697;10141701;10142744;10144857;10147535;10147535;10151873;10151873;10153524;10153524;10153742;10153742;10154530;10154410;10159740;10157044;10158060;10159740;10160060;10160028;10160870;10160870;10161306;10161003;10163787;10172984;10173352;10173352;10174195;10174195;10179977;10179977;10181041;10181041;10183747;10183747;10184181;10184181;10184497;10184497;101…	-;-;-;-;-;-;-;-;-;-;-;-;-;-;-;-;-;-;-;-;-;-;-;-;-;-;-;-;-;-;-;-;-;-;-;-;-;-;-;-;-;-;-;-;-;-;-;-;-;-;-;-;-;-;-;-;-;-;-;-;-;-;-;-;-;-;-;-;-;-;-;-;-;-	11318	541.267	0.209117	0.113529	1.84197	0.0654794	0.224592	580.691	501.843	6.53633	5.511	NoSignifi
ENSMUSG00000042501	1;1;1;1;1;1;1;1;1;1;1;1;1;1;1;1;1;1;1;1;1;1;1;1;1	10324720;10324727;10329473;10329473;10337267;10337267;10408269;10408269;10409257;10409257;10472475;10477025;10477025;10477727;10481014;10481014;10483949;10483949;10488825;10595366;10595620;10595620;10719612;10719612;10719612	10325311;10325311;10329557;10329557;10337469;10337469;10408359;10408359;10409367;10409367;10477129;10477129;10477129;10477823;10481115;10481115;10484063;10484063;10488949;10595695;10595695;10595695;10719905;10719945;10719945	-;-;-;-;-;-;-;-;-;-;-;-;-;-;-;-;-;-;-;-;-;-;-;-;-	6840	26.0813	0.198194	0.447072	0.443315	0.657538	0.844751	27.9952	24.1675	0.521333	0.437667	NoSignifi
ENSMUSG00000048960	1;1;1;1;1;1;1;1;1;1;1;1;1;1;1;1;1;1;1;1;1;1;1;1;1;1;1;1;1;1;1;1;1;1;1;1;1;1;1;1;1;1;1;1;1;1;1;1;1;1;1;1;1;1;1;1;1;1;1;1;1;1;1;1;1;1;1;1;1;1;1;1;1;1;1;1;1;1;1;1;1	10993465;10993518;11061326;11065794;11068011;11080023;11089717;11098463;11098530;11101064;11101064;11107603;11107603;11110282;11110282;11112743;11112743;11123121;11123121;11123814;11123814;11132338;11132338;11136765;11136765;11139956;11139956;11140236;11140236;11140691;11142649;11142649;11149810;11149810;11149810;11153543;11153543;11156241;11156241;11160096;11160096;11162240;11169853;11170584;111…	10993909;10996601;11061397;11065916;11068115;11080124;11089878;11098596;11098596;11101167;11101167;11107752;11107752;11110426;11110426;11112843;11112843;11123224;11123224;11123863;11123863;11132413;11132413;11136837;11136837;11140098;11140098;11140328;11140328;11142797;11142797;11142797;11150071;11149895;11149895;11153679;11153679;11156358;11156358;11160596;11160280;11162401;11170075;11170791;111…	+;+;+;+;+;+;+;+;+;+;+;+;+;+;+;+;+;+;+;+;+;+;+;+;+;+;+;+;+;+;+;+;+;+;+;+;+;+;+;+;+;+;+;+;+;+;+;+;+;+;+;+;+;+;+;+;+;+;+;+;+;+;+;+;+;+;+;+;+;+;+;+;+;+;+;+;+;+;+;+;+	16609	123.436	-2.25431	0.220916	-10.2044	1.89507e-24	3.02177e-22	42.8097	204.062	0.328333	1.52567	DownInTCKO
ENSMUSG00000057715	1;1;1;1;1;1;1;1;1;1;1;1;1;1;1;1;1;1;1;1;1;1;1;1;1;1;1;1;1;1;1;1;1;1;1;1;1;1;1;1;1;1;1;1;1;1;1;1;1;1;1;1;1;1;1;1;1;1;1;1;1;1;1;1;1;1;1;1;1;1;1;1;1;1;1;1;1;1;1;1;1;1	11414105;11414105;11414112;11414112;11414112;11414269;11414509;11414509;11511918;11511918;11511918;11511918;11511918;11511918;11511918;11518578;11518578;11518578;11518578;11518578;11518578;11518578;11518578;11518671;11537015;11545154;11545154;11545154;11545154;11545154;11545154;11545154;11562963;11562963;11562963;11562963;11562963;11562963;11562963;11579306;11588374;11588374;11588374;11588374;115…	11414637;11414637;11414637;11414637;11414637;11414637;11414637;11414637;11512065;11512065;11512065;11512065;11512065;11512065;11512065;11518709;11518709;11518709;11518709;11518709;11518709;11518709;11518709;11518709;11537707;11545282;11545282;11545282;11545282;11545282;11545282;11545282;11562991;11562991;11562991;11562991;11562991;11562991;11562991;11579339;11588546;11588546;11588546;11588546;115…	+;+;+;+;+;+;+;+;+;+;+;+;+;+;+;+;+;+;+;+;+;+;+;+;+;+;+;+;+;+;+;+;+;+;+;+;+;+;+;+;+;+;+;+;+;+;+;+;+;+;+;+;+;+;+;+;+;+;+;+;+;+;+;+;+;+;+;+;+;+;+;+;+;+;+;+;+;+;+;+;+;+	9183	13.135	-1.48413	0.802538	-1.84929	0.064416	0.222267	6.89286	19.3772	0.0966667	0.260667	NoSignifi
ENSMUSG00000016918	1;1;1;1;1;1;1;1;1;1;1;1;1;1;1;1;1;1;1;1;1;1;1;1;1;1;1;1;1;1;1;1;1;1;1;1;1;1;1;1;1;1;1;1;1;1;1;1;1;1;1;1;1;1;1;1;1;1;1;1;1;1;1;1;1;1;1;1;1;1;1;1;1;1;1;1;1;1;1;1;1;1;1;1;1;1;1;1;1;1;1;1;1;1;1;1;1;1;1;1;1;1;1;1;1;1;1;1;1;1;1;1;1;1;1;1;1	12692277;12692323;12692532;12718459;12718529;12719464;12728119;12728594;12728594;12728594;12728594;12728594;12785443;12786079;12786079;12786079;12786079;12786079;12786079;12786079;12786079;12786468;12786468;12786468;12786468;12786468;12786468;12786468;12786468;12796766;12796766;12796766;12796766;12796766;12805180;12805180;12805180;12805180;12805180;12807854;12807854;12807854;12807854;12807854;128…	12692684;12692684;12692684;12718783;12718783;12719579;12728688;12728688;12728688;12728688;12728688;12728688;12785599;12786151;12786151;12786151;12786151;12786151;12786151;12786151;12786151;12788818;12786639;12786549;12786698;12786698;12786698;12786698;12786698;12797005;12797005;12797005;12797005;12797005;12805331;12805331;12805331;12805331;12805331;12808023;12808023;12808023;12808023;12808023;128…	+;+;+;+;+;+;+;+;+;+;+;+;+;+;+;+;+;+;+;+;+;+;+;+;+;+;+;+;+;+;+;+;+;+;+;+;+;+;+;+;+;+;+;+;+;+;+;+;+;+;+;+;+;+;+;+;+;+;+;+;+;+;+;+;+;+;+;+;+;+;+;+;+;+;+;+;+;+;+;+;+;+;+;+;+;+;+;+;+;+;+;+;+;+;+;+;+;+;+;+;+;+;+;+;+;+;+;+;+;+;+;+;+;+;+;+;+	11294	3300.78	-0.121634	0.0940365	-1.29348	0.195846	0.453483	3161.7	3439.86	35.6267	37.874	NoSignifi
ENSMUSG00000025938	1;1;1;1;1;1;1;1;1;1;1;1;1;1;1;1;1;1;1;1;1;1;1;1;1;1;1;1;1;1;1;1;1;1;1;1;1;1;1;1;1;1;1;1;1;1;1;1;1	12866549;12866552;12871348;12876310;12876310;12878595;12879138;12879138;12879138;12879683;12879683;12881293;12881293;12881293;12881330;12894427;12894427;12894427;12894427;12894427;12894427;12921038;12921038;12921038;12921038;12921038;12921038;12924871;12938989;12938989;12938989;12938989;12938989;12943980;12943980;12943980;12943980;12943980;12943980;12975819;12989580;12989580;12989580;12989580;129…	12872328;12872328;12872328;12876374;12876374;12881452;12879379;12879379;12879379;12881452;12881452;12881452;12881452;12881452;12881452;12894625;12894625;12894625;12894625;12894625;12894625;12921202;12921202;12921202;12921202;12921202;12921202;12925043;12939200;12939200;12939200;12939200;12939200;12944112;12944112;12944112;12944112;12944112;12944112;12977649;12990963;12990914;12990914;12991135;129…	-;-;-;-;-;-;-;-;-;-;-;-;-;-;-;-;-;-;-;-;-;-;-;-;-;-;-;-;-;-;-;-;-;-;-;-;-;-;-;-;-;-;-;-;-;-;-;-;-	13137	7.53394	2.74397	0.869899	3.15435	0.00160854	0.0131303	13.0989	1.96901	0.126667	0.0186667	UpInTCKO
ENSMUSG00000005886	1;1;1;1;1;1;1;1;1;1;1;1;1;1;1;1;1;1;1;1;1;1;1;1;1;1;1;1;1;1;1;1;1;1;1;1;1;1;1;1;1;1;1;1;1;1;1;1;1;1;1;1;1;1;1;1;1;1;1;1;1;1;1;1;1;1;1;1;1;1;1;1;1;1;1;1;1;1;1;1;1;1;1;1;1;1;1;1;1;1;1;1;1;1;1;1;1;1;1;1;1;1;1;1;1;1;1;1;1;1;1;1;1;1;1;1	13139105;13139159;13142475;13145301;13146599;13146875;13146875;13146875;13148317;13148317;13148317;13148317;13148429;13148931;13148931;13148931;13148931;13150690;13150690;13150690;13150690;13152379;13152379;13152379;13152797;13152797;13152797;13156370;13156370;13156370;13160161;13160161;13160161;13162073;13162073;13162073;13164501;13164896;13165925;13166896;13166896;13166896;13166896;13174079;131…	13142772;13142772;13142772;13146630;13146964;13146964;13146964;13146964;13148515;13148507;13148515;13148515;13148515;13149108;13149108;13149108;13149108;13151018;13150918;13150918;13150918;13152456;13152456;13152456;13153075;13153075;13153075;13156535;13156535;13156535;13160290;13160290;13160290;13162288;13162288;13162288;13165102;13165102;13167106;13167106;13167106;13167106;13167106;13175348;131…	-;-;-;-;-;-;-;-;-;-;-;-;-;-;-;-;-;-;-;-;-;-;-;-;-;-;-;-;-;-;-;-;-;-;-;-;-;-;-;-;-;-;-;-;-;-;-;-;-;-;-;-;-;-;-;-;-;-;-;-;-;-;-;-;-;-;-;-;-;-;-;-;-;-;-;-;-;-;-;-;-;-;-;-;-;-;-;-;-;-;-;-;-;-;-;-;-;-;-;-;-;-;-;-;-;-;-;-;-;-;-;-;-;-;-;-	15642	463.09	-0.0737954	0.179416	-0.411308	0.680847	0.858909	451.545	474.634	3.67267	3.76533	NoSignifi
ENSMUSG00000025935	1;1;1;1;1;1;1;1;1;1;1;1;1;1;1;1;1;1;1	13564698;13569471;13569939;13571803;13572004;13576144;13576368;13578100;13578100;13578118;13579450;13579450;13579450;13579690;13579690;13581023;13581023;13589600;13589600	13566396;13569631;13570082;13571907;13572074;13576452;13576452;13578158;13578158;13578158;13579566;13579566;13579566;13579798;13579811;13581086;13581086;13589875;13589910	-;-;-;-;-;-;-;-;-;-;-;-;-;-;-;-;-;-;-	3162	1053.39	0.0545028	0.11223	0.485636	0.627225	0.827672	1073.53	1033.25	43.1983	40.6263	NoSignifi
ENSMUSG00000025937	1;1;1;1;1;1;1;1;1	13623330;13627356;13629995;13630065;13638231;13638231;13647385;13650721;13660329	13626904;13627437;13630213;13630213;13638411;13638409;13647511;13650884;13660546	-;-;-;-;-;-;-;-;-	4566	314.649	-0.3008	0.132371	-2.27239	0.0230627	0.107193	282.091	347.207	7.86267	9.45133	NoSignifi
ENSMUSG00000025932	1;1;1;1;1;1;1;1;1;1;1;1;1;1;1;1;1;1;1;1;1;1;1;1;1;1;1;1;1;1;1;1;1;1;1;1;1;1;1;1;1;1;1;1;1;1;1;1;1;1;1;1;1;1;1;1;1;1;1;1;1;1;1;1;1;1;1;1;1;1;1;1;1;1;1;1;1;1;1;1;1;1;1;1;1;1;1;1;1;1;1;1;1;1;1;1;1	14168954;14168958;14169666;14170643;14179480;14179480;14179480;14179480;14183157;14183157;14183157;14183157;14183381;14183381;14183381;14183381;14184349;14184349;14184349;14184349;14184626;14184626;14184626;14184626;14207926;14208895;14208895;14208895;14208895;14208895;14229493;14229493;14229493;14229493;14229493;14231413;14231413;14231413;14231413;14231413;14252428;14252428;14252428;14252428;142…	14170996;14170996;14170996;14170996;14179580;14179580;14179580;14179580;14183278;14183278;14183278;14183278;14183495;14183495;14183495;14183495;14184509;14184509;14184509;14184509;14184684;14184684;14184684;14184684;14208101;14208984;14208984;14208984;14208984;14208984;14229576;14229576;14229576;14229576;14229576;14231492;14231552;14231552;14231552;14231552;14252614;14252614;14252614;14252614;142…	-;-;-;-;-;-;-;-;-;-;-;-;-;-;-;-;-;-;-;-;-;-;-;-;-;-;-;-;-;-;-;-;-;-;-;-;-;-;-;-;-;-;-;-;-;-;-;-;-;-;-;-;-;-;-;-;-;-;-;-;-;-;-;-;-;-;-;-;-;-;-;-;-;-;-;-;-;-;-;-;-;-;-;-;-;-;-;-;-;-;-;-;-;-;-;-;-	7808	215.171	-1.09872	0.237185	-4.63231	3.61616e-06	6.68537e-05	136.978	293.364	2.23667	4.65767	DownInTCKO
ENSMUSG00000092083	1;1;1;1;1	15287254;15312363;15312452;15709485;15709485	15287484;15313030;15313030;15723750;15712548	+;+;+;+;+	15165	4.98943	3.15292	1.31269	2.40187	0.0163116	0.082362	8.93061	1.04825	0.0756667	0.00866667	NoSignifi
ENSMUSG00000025925	1;1;1;1;1;1;1;1;1;1;1;1;1;1;1;1;1;1;1;1;1;1;1;1;1;1;1;1;1;1;1	15805646;15805657;15805664;15807641;15807641;15807641;15807641;15813041;15813041;15813041;15813041;15815886;15815886;15815886;15818934;15818934;15818934;15818934;15819651;15819651;15819651;15819651;15821917;15831507;15831507;15833401;15833401;15838182;15838182;15842921;15842921	15805957;15805957;15805957;15807736;15807736;15807736;15807736;15813162;15813162;15813162;15813162;15815972;15815972;15815972;15819083;15819083;15819083;15819083;15822103;15819763;15819763;15819763;15822015;15831566;15831566;15833489;15833489;15838288;15838288;15843470;15844052	+;+;+;+;+;+;+;+;+;+;+;+;+;+;+;+;+;+;+;+;+;+;+;+;+;+;+;+;+;+;+	4608	56.7039	0.469648	0.279971	1.67749	0.0934476	0.285356	65.884	47.5237	1.82	1.28333	NoSignifi
ENSMUSG00000032719	1;1;1;1;1	15853862;15858889;15860261;15883646;15892439	15855862;15859065;15860351;15883840;15892722	-;-;-;-;-	2748	6.18817	0.585414	0.786975	0.743878	0.45695	0.716016	7.40137	4.97496	0.342333	0.224667	NoSignifi
ENSMUSG00000043716	1;1;1;1;1;1;1;1;1;1;1;1;1;1;1;1;1;1;1;1;1;1;1;1;1;1	16101295;16101295;16101306;16101528;16101727;16101727;16101780;16102490;16102490;16102490;16102491;16102692;16102692;16102692;16102692;16102692;16103168;16103168;16103168;16103510;16103510;16103510;16104137;16104365;16104365;16104365	16101359;16101359;16101936;16102599;16101936;16102082;16101936;16102599;16102599;16102599;16102599;16102829;16102829;16103334;16102848;16102829;16103684;16103334;16103334;16103684;16103684;16103684;16104227;16104384;16104402;16104662	-;-;-;-;-;-;-;-;-;-;-;-;-;-;-;-;-;-;-;-;-;-;-;-;-;-	2687	5733.26	-0.0654638	0.110505	-0.592403	0.553581	0.781719	5603.39	5863.12	265.241	271.29	NoSignifi
ENSMUSG00000025921	1;1;1;1;1;1;1;1	16105774;16107795;16128165;16129196;16130502;16131075;16131294;16131294	16106306;16108030;16128263;16129341;16131206;16131206;16133734;16132547	+;+;+;+;+;+;+;+	4160	175.244	-0.118771	0.179939	-0.660063	0.509214	0.751423	167.987	182.501	5.13633	5.45867	NoSignifi
ENSMUSG00000025920	1;1;1;1;1;1;1;1;1;1;1;1;1;1;1;1;1;1;1;1;1;1;1;1;1;1;1;1;1;1;1;1;1;1;1;1;1;1;1;1;1;1;1;1;1;1;1;1;1;1;1;1;1;1;1;1;1;1;1;1;1;1;1;1;1;1;1;1;1;1;1;1;1;1;1;1;1;1;1;1;1;1;1;1;1;1;1;1;1;1;1;1;1;1;1;1;1;1;1;1;1;1;1;1;1;1;1;1;1;1;1;1;1;1;1;1;1;1;1;1;1;1;1;1;1;1;1;1;1;1;1;1;1;1;1;1;1;1;1;1;1;1;1;1;1;1;1;1;1;1;1;1;1;1;1;1;1;1;1;1;1;1;1;1;1;1;1	16228674;16228801;16228804;16228810;16228816;16231003;16231003;16231003;16231003;16231003;16343407;16343486;16343571;16344198;16344291;16344299;16345594;16345704;16345704;16345704;16345704;16345704;16366079;16366079;16366079;16366079;16366079;16366079;16366079;16366079;16366079;16366079;16366079;16366079;16369755;16369755;16369755;16369755;16369755;16369755;16369755;16369755;16369755;16369755;163…	16229866;16229866;16229866;16229866;16229866;16231091;16231091;16231091;16231091;16231091;16346011;16346011;16346011;16346011;16346011;16346011;16346011;16346011;16346011;16346011;16346011;16346011;16366139;16366139;16366139;16366139;16366139;16366139;16366139;16366139;16366139;16366139;16366139;16366139;16369886;16369886;16369886;16369886;16369886;16369886;16369886;16369886;16369886;16369886;163…	-;-;-;-;-;-;-;-;-;-;-;-;-;-;-;-;-;-;-;-;-;-;-;-;-;-;-;-;-;-;-;-;-;-;-;-;-;-;-;-;-;-;-;-;-;-;-;-;-;-;-;-;-;-;-;-;-;-;-;-;-;-;-;-;-;-;-;-;-;-;-;-;-;-;-;-;-;-;-;-;-;-;-;-;-;-;-;-;-;-;-;-;-;-;-;-;-;-;-;-;-;-;-;-;-;-;-;-;-;-;-;-;-;-;-;-;-;-;-;-;-;-;-;-;-;-;-;-;-;-;-;-;-;-;-;-;-;-;-;-;-;-;-;-;-;-;-;-;-;-;-;-;-;-;-;-;-;-;-;-;-;-;-;-;-;-;-	6747	169.575	0.16734	0.163498	1.0235	0.306073	0.588087	179.471	159.679	3.38533	2.942	NoSignifi
ENSMUSG00000025939	1;1;1;1;1;1;1;1;1;1;1;1;1;1;1;1;1;1;1;1;1;1;1;1;1;1;1;1;1;1;1;1;1;1;1	16540790;16543949;16564338;16569085;16569782;16571269;16581927;16581927;16581927;16581927;16581936;16584158;16585276;16585276;16585276;16585276;16585276;16586086;16597951;16597951;16597951;16597951;16597951;16601979;16602262;16602262;16602262;16602262;16602262;16619237;16619237;16619237;16619237;16619237;16619237	16541789;16544032;16564468;16569165;16571282;16571282;16582002;16582002;16582002;16582002;16582002;16585431;16585431;16585431;16585431;16585398;16585352;16586137;16598053;16598053;16598053;16598053;16598053;16602353;16602353;16602353;16602353;16602353;16602353;16619284;16619284;16619259;16619338;16619489;16619312	-;-;-;-;-;-;-;-;-;-;-;-;-;-;-;-;-;-;-;-;-;-;-;-;-;-;-;-;-;-;-;-;-;-;-	4930	394.456	0.0448457	0.132326	0.338904	0.734682	0.885429	400.686	388.227	10.3413	9.79333	NoSignifi
ENSMUSG00000079658	1;1;1;1;1;1;1;1;1;1;1;1;1;1;1;1;1;1;1;1;1;1;1;1;1;1;1;1;1;1;1;1;1;1;1;1;1;1;1;1	16641725;16642767;16643142;16643169;16643191;16643342;16643472;16645686;16645686;16645686;16645686;16645686;16645686;16645686;16646836;16646955;16646988;16647681;16647736;16647955;16647955;16647955;16647955;16647955;16647955;16647955;16647955;16647955;16656296;16656296;16656296;16656822;16656822;16656822;16656822;16656822;16656912;16656992;16656992;16656992	16643478;16643478;16643478;16643478;16643478;16643478;16643478;16645829;16645829;16645829;16645829;16645829;16645829;16645829;16647053;16647053;16647053;16648007;16648007;16648007;16648007;16648007;16648007;16648039;16648007;16648007;16648007;16648007;16656459;16656625;16656459;16656878;16656900;16656915;16656914;16656884;16657018;16657042;16657038;16657042	-;-;-;-;-;-;-;-;-;-;-;-;-;-;-;-;-;-;-;-;-;-;-;-;-;-;-;-;-;-;-;-;-;-;-;-;-;-;-;-	3026	481.876	0.438737	0.111857	3.92229	8.77123e-05	0.00110186	554.587	409.165	23.3487	16.8117	NoSignifi
ENSMUSG00000025940	1;1;1;1;1;1;1;1;1;1;1	16665207;16665210;16665210;16665236;16665708;16667665;16667668;16667668;16676968;16676968;16676968	16665505;16665372;16665505;16665505;16665811;16667773;16667773;16667773;16677215;16678275;16678195	+;+;+;+;+;+;+;+;+;+;+	1820	525.385	0.337675	0.119138	2.83431	0.00459242	0.0306569	586.818	463.953	41.043	31.6977	NoSignifi
ENSMUSG00000025779	1;1;1;1;1;1;1;1;1;1;1;1;1	16688051;16688337;16688433;16688508;16691684;16691684;16691684;16700795;16700849;16706173;16706173;16709439;16709439	16688169;16688619;16688619;16688619;16691773;16691947;16691773;16700923;16700923;16706225;16706225;16709537;16709611	+;+;+;+;+;+;+;+;+;+;+;+;+	1021	11.391	0.164171	0.629636	0.26074	0.794293	0.912446	12.0162	10.7658	1.50633	1.316	NoSignifi
ENSMUSG00000042686	1;1;1;1;1;1;1;1;1	16964560;16977398;16994938;16997464;17003891;17003891;17016039;17091298;17097226	16964577;16977568;16997559;16997559;17004534;17004219;17016157;17092057;17097889	-;-;-;-;-;-;-;-;-	4998	55.1875	1.21053	0.345389	3.50484	0.000456875	0.00459561	77.1385	33.2365	1.95833	0.827	UpInTCKO
ENSMUSG00000025777	1;1;1;1;1;1;1;1;1;1;1;1;1;1;1;1	17145362;17145404;17145468;17146936;17146936;17146936;17156961;17156961;17156961;17158370;17158409;17158409;17159924;17159924;17161127;17161127	17145588;17145588;17145588;17147128;17146983;17147128;17158744;17157134;17157134;17162049;17158503;17158503;17160038;17160038;17161631;17164271	+;+;+;+;+;+;+;+;+;+;+;+;+;+;+;+	7731	5.01369	-0.341659	0.890697	-0.383587	0.701285	0.867841	4.42072	5.60666	0.0726667	0.0896667	NoSignifi
ENSMUSG00000067780	1;1;1;1;1;1	17601901;17602577;17619783;17621401;17621647;17624835	17602042;17602884;17619901;17621533;17621762;17630939	+;+;+;+;+;+	6923	10.4771	2.05673	0.873117	2.35562	0.018492	0.0907271	16.8261	4.12813	0.310667	0.075	NoSignifi
ENSMUSG00000025776	1;1;1;1;1;1;1;1;1;1;1;1;1;1;1;1;1;1;1;1;1;1;1;1;1;1;1;1;1;1;1;1;1;1;1	17727045;17727059;17727088;17727582;17728594;17728594;17728594;17745354;17745354;17745354;17745780;17745780;17745780;17746731;17746731;17747501;17747501;17749507;17749507;17750265;17750265;17750434;17750434;17750734;17750734;17752838;17752838;17752968;17752968;17756258;17756258;17762112;17762112;17764063;17764063	17727134;17727134;17727763;17727763;17728914;17728914;17728914;17745472;17745472;17745472;17745912;17745893;17745912;17746846;17746846;17747601;17747601;17749647;17749647;17750325;17750325;17750500;17750500;17750864;17750864;17752881;17752881;17753040;17753040;17756333;17756333;17762242;17762242;17766344;17765575	+;+;+;+;+;+;+;+;+;+;+;+;+;+;+;+;+;+;+;+;+;+;+;+;+;+;+;+;+;+;+;+;+;+;+	4515	14.469	0.681551	0.640156	1.06466	0.287028	0.568371	17.8431	11.0949	0.5	0.304667	NoSignifi
ENSMUSG00000025927	1;1;1;1;1;1;1;1;1;1;1;1;1;1;1;1;1;1;1;1;1;1;1;1;1;1	19208914;19208960;19212054;19212306;19213879;19213951;19213951;19213951;19213951;19219193;19219193;19219193;19219193;19226436;19226436;19226436;19228442;19228442;19228442;19231013;19231013;19231013;19234050;19234050;19234050;19236608	19209248;19209248;19212423;19212423;19214409;19214442;19214409;19214409;19214409;19219253;19219253;19219253;19219253;19226655;19226655;19226655;19228560;19228560;19228560;19231154;19231154;19231154;19234624;19234306;19238576;19238083	+;+;+;+;+;+;+;+;+;+;+;+;+;+;+;+;+;+;+;+;+;+;+;+;+;+	6338	3.31567	-1.15993	1.07001	-1.08404	0.278349	0.560146	2.06388	4.56746	0.041	0.0896667	NoSignifi
ENSMUSG00000043760	1;1;1;1;1;1;1;1;1;1;1;1;1;1;1;1;1;1;1;1;1;1;1;1;1;1;1;1;1;1;1;1;1;1;1;1;1;1;1;1;1;1;1;1;1;1;1;1;1;1;1;1;1;1;1;1;1;1;1;1;1;1;1;1;1;1;1;1;1;1;1;1;1;1;1;1;1;1;1;1;1;1;1;1	20057779;20070378;20073457;20081186;20103215;20104542;20116930;20198018;20199342;20200520;20209161;20211837;20220039;20222859;20239301;20275519;20288196;20310525;20312033;20347211;20350413;20358840;20360986;20364119;20373856;20374712;20374722;20377375;20377375;20381403;20381403;20391465;20391465;20392012;20409357;20414221;20450221;20502942;20508893;20520154;20522664;20533843;20534536;20537273;205…	20058710;20070500;20073615;20081293;20103302;20104677;20117947;20198175;20199510;20201395;20209313;20211991;20220126;20222972;20239438;20275647;20288261;20310720;20312210;20347457;20350545;20358974;20361091;20364231;20373986;20374768;20374768;20377500;20377500;20381594;20381594;20391622;20391622;20392219;20409448;20414433;20450377;20503092;20509112;20520297;20524265;20533910;20534731;20537408;205…	-;-;-;-;-;-;-;-;-;-;-;-;-;-;-;-;-;-;-;-;-;-;-;-;-;-;-;-;-;-;-;-;-;-;-;-;-;-;-;-;-;-;-;-;-;-;-;-;-;-;-;-;-;-;-;-;-;-;-;-;-;-;-;-;-;-;-;-;-;-;-;-;-;-;-;-;-;-;-;-;-;-;-;-	14310	2.68475	-0.293116	1.23029	-0.23825	0.811688	0.920074	2.4239	2.9456	0.0213333	0.0253333	NoSignifi
ENSMUSG00000041859	1;1;1;1;1;1;1;1;1;1;1;1;1;1;1;1;1;1;1;1;1;1;1;1;1;1;1;1;1;1;1;1;1;1;1;1;1;1	20802968;20802973;20803006;20803165;20804686;20804817;20804817;20804817;20805263;20805263;20805263;20805797;20806742;20806742;20808721;20808721;20809596;20809596;20810058;20810058;20811965;20811965;20812564;20812564;20812961;20812961;20814399;20814399;20814689;20814689;20816649;20816649;20817243;20817243;20817793;20817793;20820131;20820131	20803654;20803654;20803721;20803654;20804907;20804933;20804907;20804907;20805940;20805900;20805339;20805900;20806882;20806882;20808871;20808871;20809722;20809722;20810232;20810232;20812173;20812173;20812695;20812695;20813114;20813114;20814507;20814507;20814927;20814927;20816779;20816779;20817451;20817451;20817905;20817905;20820260;20820312	-;-;-;-;-;-;-;-;-;-;-;-;-;-;-;-;-;-;-;-;-;-;-;-;-;-;-;-;-;-;-;-;-;-;-;-;-;-	3752	271.626	0.643053	0.154588	4.15978	3.1855e-05	0.000459393	330.996	212.256	11.2377	7.042	NoSignifi
ENSMUSG00000025931	1;1;1;1;1;1;1;1;1;1;1;1;1	20890606;20917840;20917874;20922259;20922259;20932060;20932060;20932060;20932060;20934582;20934582;20934582;20934582	20890686;20917889;20917889;20922366;20922366;20932239;20932239;20932239;20932239;20935756;20935749;20939650;20939055	+;+;+;+;+;+;+;+;+;+;+;+;+	5488	164.889	-0.00704571	0.168284	-0.041868	0.966604	0.987744	164.395	165.382	3.815	3.74733	NoSignifi
ENSMUSG00000041809	1;1;1;1;1;1;1;1;1;1;1;1;1	20951626;20951688;20955335;20955342;20960130;20961153;20967324;20972775;20974899;20978643;20979410;20989368;20990617	20951796;20951796;20955556;20955527;20960417;20961302;20967516;20972995;20975039;20978856;20979557;20989602;20990841	+;+;+;+;+;+;+;+;+;+;+;+;+	2208	19.7981	0.0107994	0.448169	0.0240967	0.980775	0.992609	19.8969	19.6993	1.14567	1.10633	NoSignifi
ENSMUSG00000041779	1;1;1;1;1;1;1;1;1;1;1;1;1;1;1;1;1;1;1	20996299;21002970;21003838;21004226;21004313;21005567;21005567;21006150;21006159;21006853;21006853;21012793;21012793;21013402;21013402;21037397;21037397;21043488;21078994	21001635;21003133;21003981;21004330;21004330;21005637;21005637;21006234;21006234;21006911;21006911;21012909;21012909;21013511;21013511;21037460;21037460;21043656;21079229	-;-;-;-;-;-;-;-;-;-;-;-;-;-;-;-;-;-;-	6661	962.416	-0.483742	0.122462	-3.95013	7.81078e-05	0.00100001	802.774	1122.06	15.328	20.937	NoSignifi
ENSMUSG00000025933	1;1;1;1;1;1;1;1;1;1	21218575;21218662;21225558;21225558;21225945;21225945;21226592;21226592;21229408;21229591	21218889;21218889;21225643;21225643;21226046;21226046;21226679;21226679;21230164;21230167	+;+;+;+;+;+;+;+;+;+	1351	42.7562	-0.834013	0.332379	-2.50922	0.0120997	0.0656546	30.6947	54.8176	2.89533	5.03733	NoSignifi
ENSMUSG00000025934	1;1;1;1;1;1;1;1;1;1;1;1;1;1;1;1;1;1;1;1;1;1;1;1	21240589;21240607;21240629;21244938;21249751;21249751;21249751;21253521;21254684;21257331;21257331;21257331;21258848;21258848;21258848;21260048;21260048;21260048;21262793;21262793;21262793;21264843;21264843;21264843	21240659;21240659;21240659;21245032;21249858;21249858;21249858;21256312;21254823;21257382;21257382;21257382;21258980;21258980;21258980;21260189;21260189;21260189;21262924;21262924;21262924;21264846;21265021;21265661	+;+;+;+;+;+;+;+;+;+;+;+;+;+;+;+;+;+;+;+;+;+;+;+	4344	3.26668	-1.11929	1.22539	-0.913411	0.361026	0.636822	2.08434	4.44901	0.061	0.127667	NoSignifi
ENSMUSG00000028033	1;1;1;1;1;1;1;1;1;1;1;1;1;1;1;1;1;1;1;1;1;1;1;1;1;1;1;1;1;1;1;1;1;1;1;1;1;1;1;1;1;1;1;1;1;1;1;1;1;1;1;1;1;1;1;1;1;1;1;1;1;1;1;1;1;1;1;1;1;1;1;1;1;1;1;1;1;1;1;1	21398403;21398408;21402163;21402163;21402163;21404932;21404932;21404932;21404932;21404932;21405793;21405793;21405793;21405793;21405793;21424049;21424049;21424049;21424049;21457404;21457404;21457404;21457404;21461551;21466245;21466383;21466383;21466383;21469470;21469470;21469470;21469470;21469470;21469470;21479374;21479374;21479374;21479374;21479374;21479374;21487223;21487223;21487223;21487223;214…	21403125;21403125;21403125;21403125;21403125;21405058;21405058;21405058;21405058;21405058;21405924;21405924;21405924;21405924;21405924;21424157;21424157;21424157;21424157;21457624;21457624;21457624;21457624;21461607;21466409;21466409;21466409;21466409;21469564;21469564;21469564;21469564;21469564;21469564;21479469;21479469;21479469;21479469;21479469;21479469;21487333;21487333;21487333;21487333;214…	-;-;-;-;-;-;-;-;-;-;-;-;-;-;-;-;-;-;-;-;-;-;-;-;-;-;-;-;-;-;-;-;-;-;-;-;-;-;-;-;-;-;-;-;-;-;-;-;-;-;-;-;-;-;-;-;-;-;-;-;-;-;-;-;-;-;-;-;-;-;-;-;-;-;-;-;-;-;-;-	7689	204.831	-0.440177	0.198822	-2.21393	0.0268337	0.119382	173.69	235.971	2.886	3.81633	NoSignifi
ENSMUSG00000041670	1;1;1;1;1;1;1;1;1;1;1;1;1;1;1;1;1;1;1;1;1;1;1;1;1;1;1;1;1;1;1;1;1;1;1;1;1;1;1;1;1;1;1;1;1;1;1;1;1;1;1;1;1;1;1;1;1;1;1;1;1;1;1;1;1;1;1;1;1;1;1;1;1;1;1;1;1;1;1;1;1;1;1;1;1;1;1;1;1;1;1;1;1;1;1;1;1;1;1;1;1;1;1;1;1;1;1;1;1;1;1;1;1;1;1;1;1;1;1;1;1;1;1;1;1;1;1;1;1;1;1;1;1;1;1;1;1;1;1;1;1;1;1;1;1;1;1;1;1;1;1;1;1;1;1;1;1;1;1;1;1;1;1;1;1;1;1;1;1;1;1;1;1;1;1;1;1;1;1;1;1;1;1;1;1;1;1;1;1;1;1;1;1;1;1;1;1;1;1;1…	22286251;22286251;22286251;22286251;22286251;22286915;22288422;22290060;22290060;22290060;22290060;22290060;22290060;22290060;22291013;22291013;22291013;22291013;22291013;22291013;22291013;22292822;22292822;22292822;22292822;22292822;22292822;22292822;22296858;22296858;22296858;22296858;22296858;22296858;22296858;22315732;22346293;22346293;22346293;22346293;22346293;22346293;22373344;22373344;223…	22288640;22288640;22288640;22288640;22288640;22288640;22288640;22290199;22290199;22290199;22290199;22290199;22290199;22290199;22291114;22291114;22291114;22291114;22291114;22291114;22291114;22292934;22292934;22292934;22292934;22292934;22292934;22292934;22296996;22296996;22296996;22296996;22296996;22296996;22296996;22315805;22346528;22346528;22346528;22346528;22346528;22346528;22373510;22373510;223…	-;-;-;-;-;-;-;-;-;-;-;-;-;-;-;-;-;-;-;-;-;-;-;-;-;-;-;-;-;-;-;-;-;-;-;-;-;-;-;-;-;-;-;-;-;-;-;-;-;-;-;-;-;-;-;-;-;-;-;-;-;-;-;-;-;-;-;-;-;-;-;-;-;-;-;-;-;-;-;-;-;-;-;-;-;-;-;-;-;-;-;-;-;-;-;-;-;-;-;-;-;-;-;-;-;-;-;-;-;-;-;-;-;-;-;-;-;-;-;-;-;-;-;-;-;-;-;-;-;-;-;-;-;-;-;-;-;-;-;-;-;-;-;-;-;-;-;-;-;-;-;-;-;-;-;-;-;-;-;-;-;-;-;-;-;-;-;-;-;-;-;-;-;-;-;-;-;-;-;-;-;-;-;-;-;-;-;-;-;-;-;-;-;-;-;-;-;-;-;-…	7821	6.01005	0.864139	0.815149	1.0601	0.2891	0.570475	7.74397	4.27613	0.126333	0.0676667	NoSignifi
ENSMUSG00000026158	1;1;1;1;1;1;1;1;1;1;1;1;1;1;1;1;1;1;1;1;1;1;1	23366424;23369724;23370268;23375730;23375730;23375730;23375988;23375988;23375988;23376171;23376171;23376171;23378726;23378726;23378726;23378972;23378972;23378972;23382815;23391749;23392871;23397514;23397514	23370448;23370448;23370448;23375875;23375875;23375875;23376054;23376054;23376054;23376249;23376249;23376249;23378804;23378804;23378804;23379058;23380801;23379058;23383175;23393011;23393011;23397772;23397541	-;-;-;-;-;-;-;-;-;-;-;-;-;-;-;-;-;-;-;-;-;-;-	8109	71.814	0.242597	0.258326	0.939112	0.347673	0.62604	77.8708	65.7572	1.22067	1.009	NoSignifi
ENSMUSG00000026156	1;1;1;1;1;1;1;1;1	23761753;23761926;23762011;23762768;23815221;23815221;23815221;23844873;23845101	23762259;23763228;23763228;23763228;23815365;23815739;23815740;23845021;23849158	+;+;+;+;+;+;+;+;+	6203	5.78426	1.00944	0.831	1.21473	0.224469	0.491842	7.75572	3.81279	0.16	0.0763333	NoSignifi
ENSMUSG00000026155	1;1;1;1;1;1;1;1;1;1;1;1;1;1;1;1;1;1;1;1;1;1;1;1;1;1;1;1;1;1;1;1;1;1;1;1;1;1;1;1;1;1;1;1;1;1;1;1;1;1;1;1;1;1;1;1	23844846;23845625;23846178;23846296;23846352;23847719;23848264;23848264;23848264;23848280;23848533;23848795;23849303;23849303;23849303;23849303;23849303;23853423;23853423;23853423;23853423;23853423;23853423;23859023;23859023;23859023;23859023;23859023;23859023;23866217;23866217;23866217;23866217;23866217;23866217;23869924;23871438;23876374;23876374;23876374;23876374;23876374;23877709;23877709;238…	23845357;23846563;23846563;23846563;23846563;23847777;23848571;23848571;23848571;23848571;23848571;23849468;23849468;23849468;23849468;23849468;23849468;23853550;23853550;23853550;23853550;23853550;23853550;23859113;23859113;23859113;23859113;23859113;23859113;23866297;23866297;23866297;23866297;23866297;23866293;23869974;23871518;23876449;23876449;23876449;23876449;23876449;23877794;23877794;238…	-;-;-;-;-;-;-;-;-;-;-;-;-;-;-;-;-;-;-;-;-;-;-;-;-;-;-;-;-;-;-;-;-;-;-;-;-;-;-;-;-;-;-;-;-;-;-;-;-;-;-;-;-;-;-;-	3575	67.9615	0.112996	0.239994	0.470829	0.637763	0.833134	70.5981	65.3248	2.51767	2.27067	NoSignifi
ENSMUSG00000026154	1;1;1;1;1	23995939;24002966;24003157;24005546;24005546	23996360;24003306;24003306;24005630;24005656	-;-;-;-;-	874	83.4424	-0.10488	0.236275	-0.443889	0.657123	0.844468	80.4631	86.4218	11.7337	12.2847	NoSignifi
ENSMUSG00000026153	1;1;1;1;1;1;1;1;1;1;1;1;1;1;1;1;1;1;1;1;1;1;1;1;1;1;1;1;1;1;1;1;1;1;1;1;1;1;1;1;1;1;1;1;1;1;1;1;1;1;1;1;1;1;1;1;1;1;1;1;1;1;1;1;1;1;1;1;1;1;1;1;1;1;1;1;1;1;1;1;1;1;1;1;1;1;1;1;1;1;1;1;1;1;1;1;1;1;1;1;1;1;1;1;1;1;1;1;1;1;1;1;1;1;1;1;1;1;1;1;1;1;1;1;1;1;1;1	24011093;24011093;24011245;24011591;24011604;24011681;24014779;24014779;24014779;24014779;24014779;24014779;24020675;24020675;24020675;24020675;24020675;24021854;24021854;24021854;24021854;24021854;24021854;24024213;24024213;24024213;24024213;24024213;24024213;24024275;24024782;24024782;24024782;24024782;24024782;24024782;24024782;24026608;24026608;24026608;24026608;24026608;24026608;24026608;240…	24012497;24012497;24012497;24012497;24012497;24012497;24014892;24014892;24014892;24014892;24014892;24014892;24020785;24020785;24020785;24020785;24020785;24022005;24022005;24022005;24022005;24022005;24022005;24024310;24024310;24024310;24024310;24024310;24024310;24024310;24024873;24024873;24024873;24024873;24024873;24024873;24024873;24026711;24026768;24026823;24026768;24026768;24026768;24026759;240…	-;-;-;-;-;-;-;-;-;-;-;-;-;-;-;-;-;-;-;-;-;-;-;-;-;-;-;-;-;-;-;-;-;-;-;-;-;-;-;-;-;-;-;-;-;-;-;-;-;-;-;-;-;-;-;-;-;-;-;-;-;-;-;-;-;-;-;-;-;-;-;-;-;-;-;-;-;-;-;-;-;-;-;-;-;-;-;-;-;-;-;-;-;-;-;-;-;-;-;-;-;-;-;-;-;-;-;-;-;-;-;-;-;-;-;-;-;-;-;-;-;-;-;-;-;-;-;-	7773	434.282	-0.399204	0.156659	-2.54824	0.0108267	0.0601188	374.528	494.036	6.146	7.90933	NoSignifi
ENSMUSG00000026147	1;1;1;1;1;1;1;1;1;1;1;1;1;1;1;1;1;1;1;1;1;1;1;1;1;1;1;1;1;1;1;1;1;1;1;1;1;1;1;1;1;1;1;1;1;1;1;1;1;1;1;1;1;1;1;1;1;1;1;1;1;1;1;1;1;1;1;1;1;1;1;1;1;1;1;1;1;1;1;1;1;1;1;1;1	24177610;24178259;24179284;24179475;24185038;24194683;24195187;24195517;24196891;24196891;24197017;24197300;24197300;24197444;24197444;24197444;24202014;24202014;24202014;24202297;24202297;24202297;24204658;24204658;24204658;24205054;24205054;24205054;24207386;24207386;24207386;24208174;24208174;24208174;24209059;24209059;24209059;24210373;24210373;24210373;24214539;24214539;24214539;24217536;242…	24177868;24178332;24179361;24179607;24185434;24194766;24195457;24195537;24196965;24196965;24197335;24197335;24197335;24197506;24197506;24197506;24202067;24202067;24202067;24202332;24202332;24202332;24204681;24204681;24204681;24205107;24205107;24205107;24207439;24207439;24207439;24208206;24208206;24208206;24209115;24209115;24209115;24210426;24210426;24210426;24214592;24214592;24214592;24217589;242…	+;+;+;+;+;+;+;+;+;+;+;+;+;+;+;+;+;+;+;+;+;+;+;+;+;+;+;+;+;+;+;+;+;+;+;+;+;+;+;+;+;+;+;+;+;+;+;+;+;+;+;+;+;+;+;+;+;+;+;+;+;+;+;+;+;+;+;+;+;+;+;+;+;+;+;+;+;+;+;+;+;+;+;+;+	5068	320.961	-3.23727	0.6931	-4.67072	3.0015e-06	5.6609e-05	61.5995	580.322	1.53533	14.2373	DownInTCKO
ENSMUSG00000026141	1;1;1;1;1;1;1;1;1;1;1;1;1;1;1;1;1;1;1;1;1;1;1;1;1;1;1;1;1;1;1;1;1;1;1;1;1;1;1;1;1;1;1;1;1;1;1;1;1;1;1;1;1;1;1;1;1;1;1;1;1;1;1;1;1;1;1;1;1;1;1;1;1;1;1;1;1;1;1;1;1;1;1;1;1;1;1;1;1;1;1;1;1;1;1;1;1;1;1;1;1;1;1;1;1;1;1;1;1;1;1;1;1;1;1;1;1;1;1;1;1;1;1;1;1;1;1;1;1;1;1;1;1;1;1;1;1;1;1	24261890;24263994;24264965;24264965;24270366;24270366;24279770;24279932;24279932;24282417;24282417;24282417;24285053;24285053;24285053;24285254;24285254;24285254;24289667;24289667;24289667;24289828;24289828;24289828;24293072;24293072;24293072;24296760;24296760;24296760;24300593;24300593;24300593;24301275;24301275;24301275;24301400;24301400;24301400;24303456;24303456;24303456;24306260;24306260;243…	24264817;24264817;24265042;24265042;24270494;24270494;24279998;24279998;24279998;24282587;24282587;24282587;24285097;24285097;24285097;24285289;24285289;24285289;24289729;24289729;24289729;24289872;24289872;24289872;24293116;24293116;24293116;24296813;24296813;24296813;24300619;24300619;24300619;24301319;24301319;24301319;24301450;24301450;24301450;24303500;24303500;24303500;24306313;24306313;243…	-;-;-;-;-;-;-;-;-;-;-;-;-;-;-;-;-;-;-;-;-;-;-;-;-;-;-;-;-;-;-;-;-;-;-;-;-;-;-;-;-;-;-;-;-;-;-;-;-;-;-;-;-;-;-;-;-;-;-;-;-;-;-;-;-;-;-;-;-;-;-;-;-;-;-;-;-;-;-;-;-;-;-;-;-;-;-;-;-;-;-;-;-;-;-;-;-;-;-;-;-;-;-;-;-;-;-;-;-;-;-;-;-;-;-;-;-;-;-;-;-;-;-;-;-;-;-;-;-;-;-;-;-;-;-;-;-;-;-	6887	5.80702	-0.0419907	0.788823	-0.0532321	0.957547	0.985791	5.70926	5.90477	0.106	0.106667	NoSignifi
ENSMUSG00000073725	1;1;1;1;1;1;1;1;1;1;1;1;1;1;1;1;1;1;1;1;1;1;1;1;1;1;1;1;1;1;1;1;1;1;1;1;1;1;1;1;1;1;1;1;1;1;1;1;1;1	24678630;24678660;24678739;24678926;24685397;24685397;24685397;24685397;24692941;24692941;24692941;24704821;24704821;24704821;24705977;24705977;24705977;24706925;24711512;24711512;24714909;24714909;24728546;24728546;24728627;24728642;24731747;24731747;24731747;24731747;24743883;24743883;24743883;24744256;24744256;24744866;24744866;24744866;24744873;24746805;24746805;24746805;24748800;24748800;247…	24678816;24678816;24678816;24679034;24685573;24685573;24685573;24685573;24693001;24693001;24693001;24704918;24704918;24704918;24706044;24706044;24706044;24707051;24711600;24711600;24714982;24714982;24728671;24728671;24728671;24728671;24731899;24731899;24731894;24731899;24744358;24743947;24743947;24744358;24744358;24744948;24744970;24744970;24744970;24746954;24746954;24746954;24748878;24748878;247…	+;+;+;+;+;+;+;+;+;+;+;+;+;+;+;+;+;+;+;+;+;+;+;+;+;+;+;+;+;+;+;+;+;+;+;+;+;+;+;+;+;+;+;+;+;+;+;+;+;+	5960	308.865	-0.428688	0.147047	-2.9153	0.00355343	0.0248439	263.401	354.33	5.63567	7.388	NoSignifi
ENSMUSG00000048874	1;1;1;1;1;1;1;1;1;1;1;1;1;1;1;1;1;1;1;1;1;1;1;1;1;1;1;1;1;1;1;1;1;1;1;1;1;1;1;1;1;1;1;1;1;1;1;1;1;1;1;1;1;1;1;1;1;1;1;1;1;1;1;1;1;1;1;1	30802339;30802342;30803546;30806169;30806169;30806205;30808723;30808723;30808723;30808723;30810683;30810683;30810683;30811772;30811772;30811904;30813017;30813017;30813017;30813571;30813960;30813960;30815315;30816468;30816468;30816468;30820081;30820081;30820081;30820081;30820226;30820683;30820683;30820683;30820683;30820683;30821058;30821131;30821131;30821131;30821131;30821131;30824210;30824210;308…	30805942;30805942;30806364;30806364;30806364;30806364;30809105;30808812;30808812;30808812;30810712;30810830;30810830;30811967;30811967;30811967;30813535;30813152;30813152;30814091;30814091;30814091;30816584;30816584;30816584;30816584;30820237;30820237;30820237;30820237;30820237;30820827;30820827;30820827;30820827;30820827;30823843;30821314;30821314;30821314;30821314;30821314;30824519;30824519;308…	-;-;-;-;-;-;-;-;-;-;-;-;-;-;-;-;-;-;-;-;-;-;-;-;-;-;-;-;-;-;-;-;-;-;-;-;-;-;-;-;-;-;-;-;-;-;-;-;-;-;-;-;-;-;-;-;-;-;-;-;-;-;-;-;-;-;-;-	14190	1061.68	0.159983	0.118389	1.35134	0.176588	0.427516	1120.77	1002.6	10.0543	8.774	NoSignifi
ENSMUSG00000117310	1;1;1;1;1;1;1;1;1;1;1;1;1;1;1;1;1;1;1	30940302;30940303;30941580;30943932;30943932;30943932;30944536;30944536;30944536;30944938;30944938;30944938;30946038;30946038;30946038;30949549;30949549;30949549;30949584	30943323;30943323;30943323;30944006;30944006;30944006;30944666;30944666;30944666;30945030;30945030;30945030;30946636;30946639;30946639;30949757;30949755;30949770;30949691	-;-;-;-;-;-;-;-;-;-;-;-;-;-;-;-;-;-;-	4145	1.66267	0.669968	1.44079	0.464999	0.641932	0.836049	2.05517	1.27018	0.0633333	0.038	NoSignifi
ENSMUSG00000026064	1;1;1;1;1;1;1;1;1;1;1;1	30940302;30941947;30943221;30943932;30943932;30943932;30944536;30944536;30944938;30944938;30946038;30948997	30943323;30943323;30943323;30944006;30944304;30944006;30944666;30944666;30946426;30945030;30946639;30949309	-;-;-;-;-;-;-;-;-;-;-;-	5541	7.60717	0.394518	0.833937	0.473079	0.636157	0.832168	8.60848	6.60587	0.199667	0.149	NoSignifi
ENSMUSG00000026134	1;1;1;1;1;1;1;1;1;1;1;1;1;1;1;1;1;1;1;1;1	33453810;33464053;33478942;33480458;33484682;33484682;33512016;33512016;33514145;33514145;33533296;33533296;33620878;33622064;33628395;33630338;33662246;33663777;33667045;33668858;33669624	33454304;33464121;33480540;33480540;33484808;33484808;33512201;33512201;33514217;33514217;33533363;33533363;33623324;33622142;33628532;33630433;33662366;33663856;33667148;33669020;33669795	-;-;-;-;-;-;-;-;-;-;-;-;-;-;-;-;-;-;-;-;-	5938	66.7165	0.459179	0.26191	1.75319	0.0795687	0.256001	77.3025	56.1304	1.65767	1.176	NoSignifi
ENSMUSG00000004768	1;1;1;1;1;1;1;1;1;1;1;1;1;1;1;1;1;1;1;1;1;1;1;1;1;1;1;1;1;1;1;1;1;1;1;1;1;1;1;1;1;1;1;1;1;1;1;1	33719887;33719887;33719895;33719909;33719910;33720138;33720407;33721608;33721608;33721608;33721608;33721608;33721608;33721608;33723786;33723786;33723786;33723786;33723786;33723786;33723786;33724934;33724934;33724934;33724934;33724934;33734528;33734702;33734702;33734702;33734702;33736657;33736800;33736800;33736800;33736800;33738137;33738288;33738288;33738288;33738288;33738288;33739253;33739253;337…	33720173;33720173;33720173;33720173;33720173;33720173;33720584;33721699;33721699;33721699;33721699;33721699;33721712;33721699;33724005;33725476;33724005;33724102;33724005;33723837;33724005;33725019;33725019;33725019;33726891;33725019;33734858;33734858;33735354;33734858;33734858;33736882;33736882;33736882;33736882;33736882;33738380;33738380;33738380;33738380;33738380;33738380;33739370;33740772;337…	+;+;+;+;+;+;+;+;+;+;+;+;+;+;+;+;+;+;+;+;+;+;+;+;+;+;+;+;+;+;+;+;+;+;+;+;+;+;+;+;+;+;+;+;+;+;+;+	8285	604.585	-0.29121	0.133723	-2.17772	0.0294269	0.12713	543.995	665.176	8.351	9.975	NoSignifi
ENSMUSG00000042215	1;1;1;1;1;1;1;1	33745484;33746739;33746802;33748217;33748217;33756773;33757579;33757579	33747016;33747016;33747016;33748719;33748326;33757727;33757741;33757795	-;-;-;-;-;-;-;-	3059	471.358	1.18995	0.146099	8.14485	3.7976e-16	2.97698e-14	655.252	287.463	27.2477	11.6903	UpInTCKO
ENSMUSG00000042197	1;1;1;1;1;1;1;1;1;1;1;1;1;1;1;1;1;1;1;1;1;1;1;1;1;1;1;1;1;1;1;1;1;1;1;1;1;1;1;1;1;1;1;1;1;1;1;1;1;1;1;1;1;1;1;1;1;1;1;1	33761545;33761545;33765844;33765844;33769721;33769721;33770769;33770769;33772893;33772893;33776269;33776269;33777543;33779044;33779044;33779044;33779056;33779189;33779896;33779896;33779896;33779896;33779896;33782068;33782068;33782068;33782068;33782178;33783041;33783041;33783041;33783041;33783041;33783802;33783853;33783853;33783853;33786407;33786407;33786454;33792136;33800135;33805339;33805339;338…	33762209;33762209;33765909;33765909;33769907;33769907;33770899;33770899;33773033;33773033;33777863;33777863;33777863;33779191;33779191;33779191;33779191;33779191;33780049;33780049;33780049;33780049;33780049;33782194;33782194;33782194;33782194;33782194;33783191;33783191;33783191;33783191;33783191;33783937;33783964;33783964;33783964;33786532;33786532;33786532;33803613;33800767;33805419;33805419;338…	-;-;-;-;-;-;-;-;-;-;-;-;-;-;-;-;-;-;-;-;-;-;-;-;-;-;-;-;-;-;-;-;-;-;-;-;-;-;-;-;-;-;-;-;-;-;-;-;-;-;-;-;-;-;-;-;-;-;-;-	15839	431.179	0.092634	0.122037	0.759065	0.447814	0.709264	444.836	417.521	3.57567	3.27767	NoSignifi
ENSMUSG00000042182	1;1;1;1;1;1;1;1;1;1;1;1;1;1;1;1;1;1;1;1;1;1;1;1;1;1;1	33852052;33852052;33852052;33862654;33862654;33862695;33863156;33863742;33863742;33864523;33864523;33864523;33864523;33873758;33878260;33878260;33878260;33878260;33878260;33883441;33883441;33883441;33883441;33883441;33907566;33907566;33907566	33853367;33853367;33853367;33862773;33862773;33862773;33863934;33863934;33863934;33864574;33864743;33864743;33864743;33873911;33878437;33878437;33878437;33878437;33878437;33883490;33883480;33883842;33883648;33883648;33907791;33907816;33907768	-;-;-;-;-;-;-;-;-;-;-;-;-;-;-;-;-;-;-;-;-;-;-;-;-;-;-	3421	44.2758	-0.81143	0.387087	-2.09625	0.03606	0.147649	32.1884	56.3632	1.193	2.05033	NoSignifi
ENSMUSG00000026131	1;1;1;1;1;1;1;1;1;1;1;1;1;1;1;1;1;1;1;1;1;1;1;1;1;1;1;1;1;1;1;1;1;1;1;1;1;1;1;1;1;1;1;1;1;1;1;1;1;1;1;1;1;1;1;1;1;1;1;1;1;1;1;1;1;1;1;1;1;1;1;1;1;1;1;1;1;1;1;1;1;1;1;1;1;1;1;1;1;1;1;1;1;1;1;1;1;1;1;1;1;1;1;1;1;1;1;1;1;1;1;1;1;1;1;1;1;1;1;1;1;1;1;1;1;1;1;1;1;1;1;1;1;1;1;1;1;1;1;1;1;1;1;1;1;1;1;1;1;1;1;1;1;1;1;1;1;1;1;1;1;1;1;1;1;1;1;1;1;1;1;1;1;1;1;1;1;1;1;1;1;1;1;1;1;1;1;1;1;1;1;1;1;1;1;1;1;1;1;1…	33908225;33908999;33968703;34005880;34005882;34006126;34006180;34006191;34006191;34006191;34011813;34011825;34011825;34077227;34086242;34086242;34086242;34086242;34086242;34086242;34086242;34086242;34086242;34089292;34113933;34113933;34113933;34113933;34113933;34113933;34113933;34113933;34113933;34113933;34116118;34116118;34116118;34116118;34116118;34116118;34116118;34116118;34116118;34116118;341…	33908452;33909033;33968903;34006008;34006008;34006398;34006398;34006398;34006398;34006398;34011915;34011915;34011915;34077372;34086303;34086303;34086303;34086303;34086303;34086303;34086303;34086303;34086303;34089428;34114022;34114022;34114022;34114022;34114022;34114022;34114022;34114022;34114022;34114022;34116195;34116195;34116195;34116195;34116195;34116195;34116195;34116195;34116195;34116195;341…	+;+;+;+;+;+;+;+;+;+;+;+;+;+;+;+;+;+;+;+;+;+;+;+;+;+;+;+;+;+;+;+;+;+;+;+;+;+;+;+;+;+;+;+;+;+;+;+;+;+;+;+;+;+;+;+;+;+;+;+;+;+;+;+;+;+;+;+;+;+;+;+;+;+;+;+;+;+;+;+;+;+;+;+;+;+;+;+;+;+;+;+;+;+;+;+;+;+;+;+;+;+;+;+;+;+;+;+;+;+;+;+;+;+;+;+;+;+;+;+;+;+;+;+;+;+;+;+;+;+;+;+;+;+;+;+;+;+;+;+;+;+;+;+;+;+;+;+;+;+;+;+;+;+;+;+;+;+;+;+;+;+;+;+;+;+;+;+;+;+;+;+;+;+;+;+;+;+;+;+;+;+;+;+;+;+;+;+;+;+;+;+;+;+;+;+;+;+;+;+…	41619	1584.63	-0.23536	0.139296	-1.68965	0.0910957	0.280258	1455.61	1713.64	4.45267	5.113	NoSignifi
ENSMUSG00000042111	1;1;1;1;1;1;1	34436670;34436678;34437727;34437727;34438850;34439043;34439228	34437610;34437610;34437858;34438696;34438932;34439146;34439672	-;-;-;-;-;-;-	2543	163.161	-0.165803	0.197099	-0.841215	0.400228	0.668969	153.647	172.675	7.708	8.45333	NoSignifi
ENSMUSG00000026127	1;1;1;1;1;1;1;1;1;1;1;1;1;1;1;1;1;1;1;1;1;1;1;1;1;1;1;1;1;1;1;1;1;1;1;1;1;1;1;1;1;1	34439851;34439898;34439905;34439905;34439937;34439953;34440041;34440041;34440041;34440041;34442910;34442910;34442910;34442910;34442910;34442910;34443378;34443378;34443378;34443378;34443378;34443378;34443563;34443563;34443563;34443563;34443563;34443769;34443769;34443769;34443769;34443997;34443997;34443997;34444196;34444196;34444196;34444358;34444358;34444358;34448247;34448757	34439927;34442569;34439927;34439927;34440149;34440149;34440149;34440149;34440149;34440149;34443104;34442993;34442993;34443104;34443104;34442993;34443455;34443487;34443487;34443487;34443487;34443487;34443695;34443695;34443695;34443695;34443695;34443923;34444091;34443856;34443923;34444091;34444027;34444091;34444269;34444269;34444269;34444514;34444387;34449356;34448429;34448938	+;+;+;+;+;+;+;+;+;+;+;+;+;+;+;+;+;+;+;+;+;+;+;+;+;+;+;+;+;+;+;+;+;+;+;+;+;+;+;+;+;+	8553	639.27	0.0168796	0.116734	0.144599	0.885027	0.953456	642.69	635.85	9.57467	9.24733	NoSignifi
ENSMUSG00000026126	1;1;1;1;1;1;1;1;1;1;1;1;1;1;1;1;1;1;1;1;1;1;1;1;1;1;1;1;1;1;1;1;1;1;1;1;1;1;1;1;1;1;1	34459762;34459765;34459777;34459792;34462702;34462702;34462702;34463107;34463107;34463107;34463269;34463269;34463271;34463466;34463466;34463466;34463466;34468293;34468293;34469840;34469840;34469840;34470200;34470200;34470200;34471493;34471493;34471493;34471641;34471641;34471641;34471812;34471812;34471812;34472103;34472720;34472763;34473335;34473335;34473579;34474499;34475644;34475644	34461056;34459916;34459844;34459916;34462810;34462810;34462810;34463364;34463183;34463183;34463364;34463364;34463364;34466866;34463504;34463504;34463504;34468361;34468361;34469902;34469902;34469902;34470342;34470342;34470342;34471559;34471559;34471559;34471718;34471718;34471718;34471916;34471917;34471901;34472191;34472968;34472968;34473409;34473409;34473784;34474692;34475733;34475733	+;+;+;+;+;+;+;+;+;+;+;+;+;+;+;+;+;+;+;+;+;+;+;+;+;+;+;+;+;+;+;+;+;+;+;+;+;+;+;+;+;+;+	6492	3.55391	-1.00839	1.18051	-0.854201	0.392994	0.66256	2.37426	4.73355	0.046	0.0906667	NoSignifi
ENSMUSG00000037509	1;1;1;1;1;1;1;1;1;1;1;1;1;1;1;1;1;1;1;1;1;1;1;1;1;1;1;1;1;1;1;1;1;1;1;1;1;1;1;1;1;1;1;1;1;1;1;1;1;1;1;1;1;1;1;1	34678188;34721704;34732109;34732115;34745318;34745318;34750581;34793226;34793226;34793226;34801704;34801721;34801722;34801741;34804914;34804914;34804914;34804914;34804914;34804914;34804914;34805956;34805956;34805956;34805956;34805956;34805956;34805956;34806315;34806315;34806315;34806315;34806315;34806315;34807024;34807059;34807059;34807059;34807059;34807059;34807642;34807642;34807642;34807642;348…	34678262;34725159;34732408;34732408;34745444;34745444;34751023;34793362;34793362;34793362;34802001;34802001;34802001;34802001;34805093;34805093;34805093;34805093;34805093;34805093;34805093;34806135;34806135;34806135;34806135;34806135;34806135;34806135;34806698;34806494;34806494;34806494;34806494;34806494;34807291;34809218;34807291;34807144;34807291;34807291;34808911;34807771;34807771;34807771;348…	+;+;+;+;+;+;+;+;+;+;+;+;+;+;+;+;+;+;+;+;+;+;+;+;+;+;+;+;+;+;+;+;+;+;+;+;+;+;+;+;+;+;+;+;+;+;+;+;+;+;+;+;+;+;+;+	9861	27.702	-0.651598	0.398855	-1.63367	0.102328	0.302671	21.5894	33.8146	0.279667	0.426333	NoSignifi
ENSMUSG00000037503	1;1;1;1;1;1;1;1;1;1;1;1;1;1;1;1;1;1;1;1;1;1;1;1;1;1;1;1;1;1;1;1;1;1;1;1;1;1;1;1;1;1;1;1;1;1;1	34813219;34813226;34817235;34817352;34817997;34817997;34817997;34817997;34818009;34819592;34819592;34819592;34819592;34819592;34819612;34819699;34819867;34819867;34819867;34819867;34819867;34819867;34819867;34824020;34824020;34828642;34828767;34828767;34828767;34828767;34828767;34828767;34836733;34836733;34836733;34836733;34836733;34836733;34836733;34842828;34842828;34842828;34842828;34842828;348…	34817404;34817404;34817404;34817404;34818126;34818126;34818126;34818126;34818126;34819769;34819769;34819790;34819769;34819769;34819769;34819769;34819920;34820009;34820009;34819963;34820009;34820009;34820009;34824055;34824055;34828847;34828847;34828847;34828847;34828847;34828847;34828847;34836813;34836813;34836813;34836813;34836813;34836813;34836813;34843065;34843004;34843013;34843034;34842985;348…	-;-;-;-;-;-;-;-;-;-;-;-;-;-;-;-;-;-;-;-;-;-;-;-;-;-;-;-;-;-;-;-;-;-;-;-;-;-;-;-;-;-;-;-;-;-;-	5219	2411.8	0.0527813	0.112991	0.467128	0.640408	0.834994	2456.1	2367.5	59.8927	56.337	NoSignifi
ENSMUSG00000026123	1;1;1;1;1;1;1;1;1;1;1;1;1;1;1;1;1;1;1;1;1	34849976;34849992;34851837;34861873;34861873;34861873;34863006;34863006;34863006;34863471;34863471;34863471;34864473;34864473;34866141;34866141;34869300;34869300;34876911;34877656;34879420	34850063;34850063;34851977;34861917;34861917;34861917;34863158;34863158;34863158;34863475;34863573;34863573;34864512;34864512;34866230;34866230;34869405;34873956;34879580;34877799;34879577	+;+;+;+;+;+;+;+;+;+;+;+;+;+;+;+;+;+;+;+;+	7987	477.951	0.36694	0.153922	2.38394	0.0171286	0.0852906	538.812	417.089	8.58633	6.48333	NoSignifi
ENSMUSG00000045216	1;1;1	36068400;36101690;36103513	36069184;36104980;36106446	+;+;+	5542	558.189	0.425646	0.159598	2.66698	0.00765364	0.0461125	639.86	476.517	14.6773	10.6987	NoSignifi
ENSMUSG00000037470	1;1;1;1;1;1;1;1;1;1;1;1;1;1;1;1;1;1;1;1;1;1;1;1;1;1;1;1;1;1;1;1;1;1;1;1;1;1;1;1;1;1;1;1;1;1;1;1;1;1;1;1;1;1;1;1;1;1;1;1;1;1;1;1;1;1;1;1;1;1;1;1;1;1;1;1;1;1;1;1;1;1;1;1;1;1;1;1;1;1;1;1;1;1;1;1;1;1;1;1;1;1;1;1;1;1;1;1;1;1;1;1;1;1;1;1;1;1;1;1;1;1;1;1;1;1;1;1;1;1;1;1;1;1;1;1;1;1;1;1;1;1;1;1;1;1;1;1;1;1;1	36140027;36143482;36143486;36146032;36146032;36146032;36146157;36146625;36146625;36146625;36146625;36150045;36150045;36150045;36150045;36151634;36151634;36151634;36155073;36155073;36155073;36156227;36156227;36156227;36157400;36157400;36157400;36158108;36158108;36158108;36159942;36159942;36159942;36161676;36161676;36161676;36161747;36162205;36162205;36162205;36162205;36162226;36163221;36163221;361…	36144251;36144251;36144251;36146185;36146185;36146185;36146185;36146741;36146741;36146741;36146741;36150159;36150524;36150159;36150159;36151794;36151794;36151794;36155255;36155255;36155255;36156311;36156311;36156311;36157501;36157501;36157501;36158196;36158196;36158196;36160026;36160026;36160026;36161761;36161761;36161761;36161761;36162363;36162363;36163410;36162363;36162363;36163410;36163410;361…	-;-;-;-;-;-;-;-;-;-;-;-;-;-;-;-;-;-;-;-;-;-;-;-;-;-;-;-;-;-;-;-;-;-;-;-;-;-;-;-;-;-;-;-;-;-;-;-;-;-;-;-;-;-;-;-;-;-;-;-;-;-;-;-;-;-;-;-;-;-;-;-;-;-;-;-;-;-;-;-;-;-;-;-;-;-;-;-;-;-;-;-;-;-;-;-;-;-;-;-;-;-;-;-;-;-;-;-;-;-;-;-;-;-;-;-;-;-;-;-;-;-;-;-;-;-;-;-;-;-;-;-;-;-;-;-;-;-;-;-;-;-;-;-;-;-;-;-;-;-;-	12853	1125.97	-0.0620839	0.0947984	-0.654904	0.512529	0.752991	1101.46	1150.48	10.9217	11.129	NoSignifi
ENSMUSG00000047180	1;1;1;1;1;1;1;1	36264597;36268656;36268861;36269213;36273338;36273338;36274373;36274635	36266553;36268709;36269701;36269701;36273583;36273435;36274446;36274679	-;-;-;-;-;-;-;-	3217	6.33705	-1.07285	0.832498	-1.28871	0.1975	0.456259	4.12776	8.54635	0.162333	0.330333	NoSignifi
ENSMUSG00000037447	1;1;1;1;1;1;1;1;1;1;1;1;1;1;1;1;1;1;1;1;1;1;1;1;1;1;1;1;1;1;1;1;1;1;1;1;1;1;1;1;1;1;1;1;1;1;1;1;1;1;1;1;1;1;1;1;1;1;1;1;1;1;1;1;1;1;1;1;1	36307733;36307754;36307754;36307754;36307754;36307754;36307754;36307754;36307754;36307754;36307758;36307769;36307779;36311874;36315992;36316209;36316209;36316209;36316209;36316209;36316209;36316209;36316212;36316212;36316212;36316212;36317027;36317204;36317204;36317204;36317204;36317204;36317204;36317610;36317610;36317610;36317610;36317610;36317610;36317610;36318084;36318084;36318084;36318084;363…	36307836;36307836;36307836;36307836;36307836;36307836;36307836;36307836;36307836;36307836;36312771;36307836;36307836;36311968;36316327;36316327;36316327;36316327;36318181;36316327;36316327;36316327;36316578;36316327;36316327;36316327;36317324;36317324;36317324;36317662;36317324;36317442;36317324;36317662;36317662;36317662;36317662;36317662;36317662;36317662;36318136;36318132;36318181;36318181;363…	+;+;+;+;+;+;+;+;+;+;+;+;+;+;+;+;+;+;+;+;+;+;+;+;+;+;+;+;+;+;+;+;+;+;+;+;+;+;+;+;+;+;+;+;+;+;+;+;+;+;+;+;+;+;+;+;+;+;+;+;+;+;+;+;+;+;+;+;+	12540	166.98	-0.575295	0.173666	-3.31266	0.000924141	0.00834463	134.057	199.902	1.36333	1.982	NoSignifi
ENSMUSG00000010453	1;1;1;1;1;1;1;1;1;1;1;1;1;1;1;1;1;1;1;1;1;1;1;1;1;1;1;1;1;1;1;1;1;1;1;1;1;1;1;1;1;1;1;1;1;1;1;1;1;1;1;1;1;1;1;1;1;1;1;1;1;1;1;1;1;1;1;1;1;1;1;1;1;1;1;1;1;1;1;1;1;1;1;1;1;1;1;1;1;1;1;1;1;1;1;1;1;1;1;1;1	36335730;36335730;36337573;36337573;36343251;36343251;36343251;36343251;36343673;36343673;36343673;36343673;36344070;36344070;36344070;36344070;36344916;36344916;36344916;36344916;36345385;36345385;36345385;36345385;36345838;36345838;36345838;36345838;36347217;36347217;36348525;36348525;36348525;36348525;36348818;36348818;36348818;36348818;36349402;36349402;36349402;36349402;36351633;36351633;363…	36337651;36337651;36337651;36337651;36343384;36343384;36343384;36343384;36343895;36343895;36343895;36343895;36344179;36344179;36344179;36344179;36345046;36345046;36345046;36345046;36345466;36345466;36345466;36345466;36346029;36346029;36346029;36346029;36347294;36347294;36348681;36348681;36348681;36348681;36349018;36349018;36349018;36349018;36349465;36349465;36349465;36349465;36351790;36351790;363…	-;-;-;-;-;-;-;-;-;-;-;-;-;-;-;-;-;-;-;-;-;-;-;-;-;-;-;-;-;-;-;-;-;-;-;-;-;-;-;-;-;-;-;-;-;-;-;-;-;-;-;-;-;-;-;-;-;-;-;-;-;-;-;-;-;-;-;-;-;-;-;-;-;-;-;-;-;-;-;-;-;-;-;-;-;-;-;-;-;-;-;-;-;-;-;-;-;-;-;-;-	6742	646.222	0.0543753	0.108847	0.499558	0.617386	0.821075	658.7	633.743	12.4437	11.679	NoSignifi
ENSMUSG00000037432	1;1;1;1;1;1;1;1;1;1;1;1;1;1;1;1;1;1;1;1;1;1;1;1;1;1;1;1;1;1;1;1;1;1;1;1;1;1;1;1;1;1;1;1;1;1;1;1;1;1;1;1;1;1;1;1;1;1;1;1;1;1;1;1;1;1;1;1;1;1;1;1;1;1;1;1;1;1	36372291;36373686;36374516;36375172;36376729;36377855;36378387;36379478;36380364;36382785;36385085;36385438;36385464;36386091;36386091;36387181;36387181;36388586;36388586;36388717;36388717;36388891;36388891;36390528;36390528;36392303;36392303;36401316;36401354;36402497;36402497;36403217;36403217;36403472;36403472;36404754;36404754;36406509;36406929;36407883;36408495;36408773;36409142;36409380;364…	36372375;36373738;36374607;36375280;36376783;36377964;36378515;36379540;36380414;36382815;36385200;36385558;36385558;36386143;36386143;36387249;36387249;36388629;36388629;36388799;36388799;36388985;36388985;36390656;36390656;36392480;36392480;36401478;36401478;36402597;36402597;36403394;36403394;36403627;36403627;36404829;36404882;36406672;36407043;36407985;36408670;36408943;36409274;36409457;364…	+;+;+;+;+;+;+;+;+;+;+;+;+;+;+;+;+;+;+;+;+;+;+;+;+;+;+;+;+;+;+;+;+;+;+;+;+;+;+;+;+;+;+;+;+;+;+;+;+;+;+;+;+;+;+;+;+;+;+;+;+;+;+;+;+;+;+;+;+;+;+;+;+;+;+;+;+;+	6356	58.5888	-0.00870095	0.267552	-0.0325206	0.974057	0.990361	58.4609	58.7167	1.171	1.14667	NoSignifi
ENSMUSG00000001143	1;1;1;1;1;1;1;1;1;1;1;1;1;1;1;1;1;1;1;1;1;1;1;1;1;1;1;1;1;1;1;1;1;1;1;1;1;1;1;1;1;1;1;1;1;1	36419871;36422065;36423186;36423186;36423186;36424506;36424838;36424838;36424838;36424838;36424838;36428102;36428102;36428102;36428102;36428102;36428102;36428300;36428300;36428300;36428300;36428300;36428300;36428392;36429423;36438750;36438750;36438750;36438750;36438750;36439609;36439609;36439609;36439609;36439609;36439609;36443491;36443491;36443491;36443520;36443745;36444037;36445050;36445050;364…	36420035;36424503;36424503;36424503;36424503;36424957;36424957;36424957;36424957;36424957;36424957;36428216;36428216;36428216;36428216;36428216;36428216;36428366;36428461;36428461;36428461;36428461;36428461;36428461;36429455;36438832;36438832;36438832;36438832;36438832;36439726;36439726;36439726;36441872;36439726;36439668;36443609;36443609;36443609;36443609;36445257;36444142;36445271;36445271;364…	-;-;-;-;-;-;-;-;-;-;-;-;-;-;-;-;-;-;-;-;-;-;-;-;-;-;-;-;-;-;-;-;-;-;-;-;-;-;-;-;-;-;-;-;-;-	7359	368.406	0.0417418	0.134647	0.310009	0.756554	0.894277	373.999	362.814	6.46967	6.12367	NoSignifi
ENSMUSG00000037408	1;1;1;1;1;1;1;1	36471620;36471996;36497990;36498395;36499411;36499885;36505601;36506409	36473085;36473367;36498133;36498529;36499580;36499981;36505779;36508764	+;+;+;+;+;+;+;+	4829	158.319	0.163738	0.24688	0.663229	0.507184	0.749787	167.275	149.364	4.42067	3.85167	NoSignifi
ENSMUSG00000001138	1;1;1;1;1;1;1;1;1;1;1;1;1;1;1;1;1;1;1;1;1;1;1;1;1	36511867;36511867;36513097;36518569;36518952;36518952;36518952;36520078;36520078;36520078;36520519;36520519;36520761;36520819;36520819;36521205;36521205;36521205;36521701;36521701;36521701;36524034;36525166;36525166;36525166	36513153;36513153;36513153;36519574;36519095;36519095;36519095;36520435;36520227;36520227;36520688;36520688;36520915;36520915;36520915;36521338;36521338;36521338;36521839;36521839;36521839;36524132;36525600;36528237;36528237	+;+;+;+;+;+;+;+;+;+;+;+;+;+;+;+;+;+;+;+;+;+;+;+;+	6420	167.405	-0.212434	0.200694	-1.0585	0.28983	0.570684	155.229	179.582	3.07333	3.47333	NoSignifi
ENSMUSG00000067653	1;1;1;1;1;1;1;1;1;1;1;1;1;1;1;1;1;1;1;1;1;1;1;1;1;1;1;1;1	36530188;36530534;36531326;36531723;36531723;36531723;36531909;36531909;36532112;36532112;36532112;36532302;36532302;36532302;36532581;36532581;36532581;36533987;36533987;36533987;36533987;36534291;36534291;36534291;36534291;36535682;36535682;36536497;36536497	36531641;36531641;36531641;36531821;36531821;36531821;36532007;36532007;36532210;36532210;36532210;36532400;36532400;36532400;36532706;36532706;36532706;36534115;36534115;36534115;36534115;36534437;36534437;36534437;36534437;36535739;36535739;36536883;36536521	-;-;-;-;-;-;-;-;-;-;-;-;-;-;-;-;-;-;-;-;-;-;-;-;-;-;-;-;-	2697	10.0793	-0.0160956	0.755824	-0.0212955	0.98301	0.992825	10.0486	10.1101	0.477667	0.467333	NoSignifi
ENSMUSG00000079610	1;1;1;1;1;1;1;1;1;1;1;1;1;1;1;1;1;1	36537507;36538094;36539360;36539469;36541824;36541837;36541859;36541859;36541859;36542762;36542762;36542762;36542762;36545331;36546910;36546910;36547086;36547086	36539534;36539534;36539534;36539534;36542062;36542062;36542230;36542062;36542062;36542865;36542865;36542865;36542865;36547219;36547219;36547219;36547231;36547445	-;-;-;-;-;-;-;-;-;-;-;-;-;-;-;-;-;-	4654	41.1561	-0.220817	0.3716	-0.594235	0.552355	0.781047	37.9697	44.3426	1.04433	1.18533	NoSignifi
ENSMUSG00000026121	1;1;1;1;1;1;1;1;1;1;1;1;1;1;1;1;1;1;1;1;1;1;1;1;1;1;1;1;1;1;1;1;1;1;1;1;1;1;1;1;1;1;1;1;1;1;1;1;1;1;1;1;1;1;1;1;1;1;1;1;1;1;1;1;1;1;1;1;1;1;1;1;1;1;1	36548639;36548642;36548642;36548642;36550506;36550506;36550506;36550506;36550668;36550668;36550668;36550668;36551726;36551726;36551726;36551726;36551726;36551927;36551927;36551927;36551927;36552252;36552252;36552252;36552252;36552252;36552719;36552719;36552719;36552719;36552719;36552979;36552979;36552979;36552979;36553224;36553224;36553224;36553224;36553224;36553471;36553471;36553471;36553471;365…	36550368;36550368;36550368;36550368;36550576;36550576;36550576;36550576;36550828;36550828;36550828;36550828;36552149;36551838;36551838;36551838;36551838;36552149;36552149;36552149;36552149;36552396;36552396;36552396;36552396;36552396;36552894;36552894;36552894;36552894;36552894;36553130;36553130;36553130;36553130;36553340;36553340;36553340;36553340;36553340;36553567;36553567;36553567;36553567;365…	-;-;-;-;-;-;-;-;-;-;-;-;-;-;-;-;-;-;-;-;-;-;-;-;-;-;-;-;-;-;-;-;-;-;-;-;-;-;-;-;-;-;-;-;-;-;-;-;-;-;-;-;-;-;-;-;-;-;-;-;-;-;-;-;-;-;-;-;-;-;-;-;-;-;-	4593	284.488	0.345541	0.145707	2.37148	0.0177169	0.0876949	318.331	250.644	8.81967	6.78133	NoSignifi
ENSMUSG00000046337	1;1;1;1;1;1;1;1;1;1;1;1;1;1;1;1;1;1;1;1;1;1;1;1;1;1;1;1;1;1;1;1;1;1;1;1;1;1;1;1;1;1;1;1;1;1;1;1;1;1;1;1;1;1;1;1;1;1	36562692;36562696;36562696;36562696;36564328;36564330;36564330;36564330;36564330;36564831;36564831;36564831;36564831;36564867;36576456;36578519;36578519;36578519;36578519;36578519;36578519;36578571;36585916;36585916;36585916;36585916;36585916;36585916;36585916;36587505;36589237;36593198;36599976;36600123;36600123;36600123;36600408;36600408;36600408;36600408;36600408;36600867;36600867;36600867;366…	36563020;36563020;36563020;36563020;36564482;36564413;36564482;36564482;36564482;36564908;36564908;36564908;36564908;36564908;36576808;36578644;36578644;36578644;36578644;36578644;36578644;36578644;36586003;36585999;36586003;36586003;36586003;36586003;36586003;36587687;36589317;36593332;36600220;36600220;36600220;36600220;36600584;36600432;36600584;36600411;36600584;36600951;36600954;36600951;366…	-;-;-;-;-;-;-;-;-;-;-;-;-;-;-;-;-;-;-;-;-;-;-;-;-;-;-;-;-;-;-;-;-;-;-;-;-;-;-;-;-;-;-;-;-;-;-;-;-;-;-;-;-;-;-;-;-;-	3190	2.63791	-0.668918	1.3512	-0.495053	0.620563	0.822571	2.04342	3.2324	0.0806667	0.125333	NoSignifi
ENSMUSG00000061518	1;1;1;1;1;1;1;1;1;1;1;1;1;1;1;1;1;1;1	36691449;36691484;36691610;36691628;36691642;36691644;36692211;36692211;36692211;36692211;36692258;36692431;36692451;36692451;36692451;36693197;36693197;36693197;36693197	36691689;36691689;36691689;36692284;36691689;36691689;36692507;36692284;36692284;36692284;36692284;36692550;36692550;36692550;36692550;36693385;36693681;36693386;36693386	+;+;+;+;+;+;+;+;+;+;+;+;+;+;+;+;+;+;+	1587	175.32	0.0621624	0.168245	0.369476	0.711773	0.873806	179.214	171.426	14.386	13.4167	NoSignifi
ENSMUSG00000037351	1;1;1;1;1;1;1;1;1;1;1;1;1;1;1;1;1;1;1;1;1;1;1;1;1;1;1;1;1;1;1;1;1;1	36698114;36700337;36700536;36701134;36701213;36701421;36701421;36701672;36701685;36701763;36701784;36702059;36702059;36702059;36702475;36702475;36702475;36702475;36702482;36706548;36706870;36706870;36706870;36706870;36706870;36708191;36708191;36708191;36709567;36709806;36709806;36709806;36713739;36714214	36700178;36700377;36700597;36701308;36701308;36701513;36701651;36702183;36701901;36701901;36701901;36702183;36702183;36702183;36702600;36702600;36702600;36702600;36702600;36706648;36706945;36707167;36706945;36706945;36706945;36708255;36708255;36708255;36709678;36709919;36709947;36710008;36713812;36714422	-;-;-;-;-;-;-;-;-;-;-;-;-;-;-;-;-;-;-;-;-;-;-;-;-;-;-;-;-;-;-;-;-;-	4274	1890.17	0.0598994	0.0851025	0.703851	0.481526	0.732218	1929.65	1850.69	57.4783	53.825	NoSignifi
ENSMUSG00000026116	1;1;1;1;1;1;1;1;1;1;1;1;1;1;1;1;1;1;1;1;1;1;1;1;1;1;1;1;1;1;1;1;1;1;1;1;1;1;1;1;1;1;1;1;1;1;1;1;1;1;1;1;1;1;1;1;1;1;1;1;1;1;1;1;1;1;1;1;1;1;1;1;1;1;1;1;1;1;1;1;1;1;1;1;1;1;1;1;1;1;1;1;1;1;1;1;1;1;1;1;1;1;1;1;1;1;1;1;1;1;1;1;1;1;1;1	36792191;36792194;36794044;36794044;36794804;36794804;36795101;36795101;36795295;36795295;36796162;36796162;36798942;36798942;36799279;36799279;36800953;36801825;36801825;36804468;36804468;36804468;36807884;36807884;36807884;36808539;36808827;36808827;36810281;36810281;36810281;36810281;36811408;36811408;36811408;36812161;36812161;36812161;36812557;36812557;36812557;36814142;36815455;36815455;368…	36793205;36793205;36794198;36794198;36794901;36794901;36795197;36795197;36795416;36795416;36796324;36796324;36799091;36799091;36799403;36799403;36801952;36801952;36801952;36804646;36804646;36804646;36808985;36808476;36808476;36808985;36808985;36808985;36810536;36810466;36810466;36810466;36811594;36811594;36811594;36812303;36812303;36812303;36812708;36812708;36812708;36814417;36815521;36815996;368…	-;-;-;-;-;-;-;-;-;-;-;-;-;-;-;-;-;-;-;-;-;-;-;-;-;-;-;-;-;-;-;-;-;-;-;-;-;-;-;-;-;-;-;-;-;-;-;-;-;-;-;-;-;-;-;-;-;-;-;-;-;-;-;-;-;-;-;-;-;-;-;-;-;-;-;-;-;-;-;-;-;-;-;-;-;-;-;-;-;-;-;-;-;-;-;-;-;-;-;-;-;-;-;-;-;-;-;-;-;-;-;-;-;-;-;-	9413	994.197	-0.152179	0.0998313	-1.52436	0.127418	0.34813	941.763	1046.63	12.7503	13.815	NoSignifi
ENSMUSG00000026114	1;1;1;1;1;1;1;1;1;1;1;1;1;1;1;1;1;1;1;1;1;1;1;1	37214434;37218242;37218379;37218379;37219205;37219428;37232209;37232209;37232209;37232209;37241827;37241827;37244833;37244833;37244833;37253957;37253957;37253957;37257993;37257993;37257993;37260697;37260697;37260697	37214522;37218441;37218441;37218441;37219538;37219538;37232345;37232345;37232345;37232345;37241940;37241940;37245012;37245012;37245012;37254064;37254064;37254064;37258099;37258099;37258099;37263384;37262184;37262184	+;+;+;+;+;+;+;+;+;+;+;+;+;+;+;+;+;+;+;+;+;+;+;+	3957	2.84002	-1.28151	1.3036	-0.983057	0.325579	0.6056	1.6281	4.05194	0.0526667	0.127	NoSignifi
ENSMUSG00000026113	1;1;1;1;1;1;1;1;1;1;1;1;1;1;1;1;1;1;1;1;1;1;1;1;1;1;1;1;1;1;1;1;1;1;1;1;1;1;1;1;1;1;1;1;1;1;1;1;1;1;1;1;1;1;1;1;1;1;1;1;1;1;1;1;1;1;1;1;1;1;1;1;1;1;1;1;1;1;1;1;1;1;1;1;1;1;1;1;1;1;1;1;1;1;1;1;1;1;1;1;1;1;1;1;1;1;1;1;1;1;1;1;1;1;1;1;1;1;1;1;1;1;1;1;1;1;1;1;1;1;1;1;1;1;1;1;1;1;1;1;1;1;1;1;1;1;1;1;1;1;1;1;1;1;1;1;1;1;1;1;1;1;1;1;1;1;1;1;1;1;1;1;1;1;1;1;1;1;1;1;1;1;1;1;1;1;1;1;1;1;1;1;1;1;1;1;1;1;1;1…	37299865;37299891;37299893;37299915;37300308;37300308;37348398;37357343;37357343;37357343;37357343;37357397;37357397;37357815;37357815;37357815;37357815;37357815;37357815;37357919;37358508;37358508;37358508;37358508;37358508;37358508;37358508;37364110;37364110;37364110;37364110;37364110;37364110;37364110;37366163;37366163;37366163;37366163;37366163;37366163;37366539;37366539;37366539;37366539;373…	37300118;37300118;37302766;37300118;37300426;37300426;37348512;37357404;37357404;37357404;37357404;37357404;37357404;37358024;37358024;37358024;37358024;37358024;37358024;37358024;37358552;37358552;37358552;37358552;37358552;37358552;37358552;37364228;37364189;37364228;37364228;37364228;37364228;37364228;37366279;37366279;37366279;37366279;37366279;37366279;37366618;37366618;37366618;37366618;373…	+;+;+;+;+;+;+;+;+;+;+;+;+;+;+;+;+;+;+;+;+;+;+;+;+;+;+;+;+;+;+;+;+;+;+;+;+;+;+;+;+;+;+;+;+;+;+;+;+;+;+;+;+;+;+;+;+;+;+;+;+;+;+;+;+;+;+;+;+;+;+;+;+;+;+;+;+;+;+;+;+;+;+;+;+;+;+;+;+;+;+;+;+;+;+;+;+;+;+;+;+;+;+;+;+;+;+;+;+;+;+;+;+;+;+;+;+;+;+;+;+;+;+;+;+;+;+;+;+;+;+;+;+;+;+;+;+;+;+;+;+;+;+;+;+;+;+;+;+;+;+;+;+;+;+;+;+;+;+;+;+;+;+;+;+;+;+;+;+;+;+;+;+;+;+;+;+;+;+;+;+;+;+;+;+;+;+;+;+;+;+;+;+;+;+;+;+;+;+;+…	10387	137.298	-0.340357	0.176447	-1.92894	0.0537378	0.195755	121.146	153.449	1.487	1.83667	NoSignifi
ENSMUSG00000026112	1;1;1;1	37417084;37428342;37428512;37429869	37420627;37428425;37430000;37430103	-;-;-;-	5220	1440.59	0.0362755	0.0943211	0.384595	0.700537	0.867484	1458.83	1422.36	35.5737	33.864	NoSignifi
ENSMUSG00000026111	1;1;1;1;1;1;1;1;1;1;1;1;1;1;1;1;1;1;1;1;1;1;1;1;1;1;1;1;1;1;1;1;1	37430139;37430170;37430177;37430186;37430202;37430208;37431293;37431293;37431293;37431293;37431297;37431297;37431344;37432551;37432551;37432551;37432551;37432551;37432551;37437162;37437162;37437162;37437162;37437162;37437162;37437377;37437377;37437377;37437377;37437377;37438682;37438682;37438682	37430282;37430493;37430337;37430493;37430427;37430282;37431576;37431576;37431576;37431576;37431554;37431576;37431576;37432671;37432671;37432671;37432671;37432671;37432671;37437301;37437270;37437301;37437301;37437301;37437301;37437612;37437478;37437478;37437478;37437478;37438987;37439124;37438984	+;+;+;+;+;+;+;+;+;+;+;+;+;+;+;+;+;+;+;+;+;+;+;+;+;+;+;+;+;+;+;+;+	1579	260.203	-0.256827	0.141832	-1.81078	0.0701749	0.234955	236.919	283.487	19.1217	22.321	NoSignifi
ENSMUSG00000026110	1;1;1;1;1;1;1;1;1;1;1;1;1;1;1;1;1;1;1;1;1;1;1;1;1;1;1;1;1;1;1;1;1;1;1;1;1;1;1;1;1;1;1;1;1;1;1;1;1;1;1;1;1;1;1;1;1;1;1;1;1;1;1;1;1;1;1;1;1;1;1	37439340;37439340;37443716;37444320;37444807;37444807;37444807;37444807;37449096;37449096;37449096;37449096;37450329;37450329;37450329;37450329;37452231;37452231;37452231;37452231;37452522;37452522;37452522;37452522;37454744;37454744;37454744;37454744;37456590;37456590;37456590;37456590;37462892;37462892;37462892;37462892;37462913;37462916;37464421;37464421;37464421;37464421;37464421;37464421;374…	37444685;37444685;37444685;37444685;37444919;37444919;37444919;37444919;37449162;37449162;37449162;37449162;37450407;37450407;37450407;37450407;37452424;37452424;37452424;37452424;37452629;37452629;37452629;37452629;37454874;37454874;37454874;37454874;37456704;37456704;37456704;37456704;37462967;37462967;37462967;37462967;37462967;37462967;37464534;37464534;37464534;37464534;37464534;37464534;374…	-;-;-;-;-;-;-;-;-;-;-;-;-;-;-;-;-;-;-;-;-;-;-;-;-;-;-;-;-;-;-;-;-;-;-;-;-;-;-;-;-;-;-;-;-;-;-;-;-;-;-;-;-;-;-;-;-;-;-;-;-;-;-;-;-;-;-;-;-;-;-	12881	67.4673	-0.651469	0.338535	-1.92438	0.0543074	0.197189	52.6102	82.3243	0.519333	0.792	NoSignifi
ENSMUSG00000026090	1;1;1;1;1;1;1;1;1;1;1;1;1;1;1;1;1;1	37611677;37611677;37613337;37613337;37614481;37614481;37623761;37623761;37628217;37631321;37631816;37637861;37637986;37644561;37644561;37676342;37719570;37719570	37612396;37612399;37613481;37613481;37614668;37614668;37626068;37625242;37628426;37631482;37631951;37638029;37638029;37644640;37644640;37676779;37719795;37720085	-;-;-;-;-;-;-;-;-;-;-;-;-;-;-;-;-;-	5075	8.48985	0.650074	0.694759	0.935682	0.349437	0.627582	10.318	6.66169	0.259333	0.164	NoSignifi
ENSMUSG00000060771	1;1;1;1;1;1;1;1;1;1;1;1;1;1;1;1;1;1;1;1;1;1;1;1;1;1;1;1;1;1;1;1;1;1;1;1;1;1;1;1;1;1;1;1;1;1;1;1;1;1;1;1;1;1;1;1;1;1;1;1;1;1;1;1;1;1;1;1;1;1;1;1;1;1;1;1;1;1;1;1;1;1;1;1;1;1;1;1;1;1;1;1;1;1;1;1;1;1;1;1;1;1;1;1;1;1;1;1;1;1;1	37754776;37760823;37760823;37760823;37760949;37761430;37761430;37761430;37761430;37763307;37763307;37763307;37763307;37783817;37783817;37783817;37801463;37801720;37801720;37801720;37801720;37804629;37804629;37804629;37804629;37804629;37806937;37806937;37806937;37806937;37806937;37810972;37810972;37810972;37810972;37815532;37815532;37815532;37819525;37819525;37819525;37819525;37832403;37833435;378…	37755521;37761095;37761095;37761095;37761095;37761534;37761534;37761534;37761534;37763509;37763509;37763509;37763509;37784026;37784026;37784026;37801905;37801905;37801905;37801905;37801905;37804739;37804739;37804739;37804739;37804739;37807105;37807105;37807105;37807105;37807105;37811027;37811027;37811027;37811027;37815686;37815686;37815686;37819640;37819640;37819640;37819640;37835335;37835335;378…	-;-;-;-;-;-;-;-;-;-;-;-;-;-;-;-;-;-;-;-;-;-;-;-;-;-;-;-;-;-;-;-;-;-;-;-;-;-;-;-;-;-;-;-;-;-;-;-;-;-;-;-;-;-;-;-;-;-;-;-;-;-;-;-;-;-;-;-;-;-;-;-;-;-;-;-;-;-;-;-;-;-;-;-;-;-;-;-;-;-;-;-;-;-;-;-;-;-;-;-;-;-;-;-;-;-;-;-;-;-;-	10662	32.3917	-0.602263	0.378815	-1.58986	0.111867	0.319762	25.6645	39.119	0.306	0.455667	NoSignifi
ENSMUSG00000037216	1;1;1;1;1;1;1;1	37871738;37872206;37872374;37872562;37874864;37874864;37874864;37874864	37872031;37872325;37872588;37872645;37875460;37876228;37875554;37875343	+;+;+;+;+;+;+;+	2051	59.4397	-0.00623742	0.279471	-0.0223187	0.982194	0.992664	59.3528	59.5267	3.68633	3.60867	NoSignifi
ENSMUSG00000026088	1;1;1;1;1;1;1;1;1;1;1;1;1;1;1;1;1;1;1;1;1;1;1;1	37874801;37878888;37878890;37878988;37879265;37879560;37879560;37879560;37879621;37880933;37880933;37880933;37881699;37881699;37881699;37881929;37882562;37882562;37885215;37885215;37885215;37890160;37890160;37890160	37875125;37879363;37879060;37879363;37879363;37879620;37879620;37879620;37880118;37881048;37881048;37881048;37881868;37881785;37881785;37882698;37882698;37882698;37885316;37885316;37885316;37890276;37890411;37890407	-;-;-;-;-;-;-;-;-;-;-;-;-;-;-;-;-;-;-;-;-;-;-;-	2770	79.8956	-0.0905197	0.227132	-0.398534	0.690237	0.862919	77.3987	82.3925	3.558	3.69967	NoSignifi
ENSMUSG00000026087	1;1;1;1;1;1;1;1;1;1;1;1;1;1;1;1;1;1;1;1;1;1;1;1;1;1;1	37890477;37890532;37890533;37890543;37892933;37892943;37892943;37892943;37893935;37893939;37893939;37893939;37893939;37895330;37895330;37895330;37895330;37897256;37897688;37897688;37897688;37897688;37898061;37898061;37898061;37898061;37898061	37890584;37890584;37890584;37892172;37893023;37893246;37893023;37893023;37894015;37894015;37893984;37894015;37894015;37895410;37895410;37895410;37895410;37897834;37897834;37897834;37897834;37897834;37898338;37898125;37898165;37898364;37898535	+;+;+;+;+;+;+;+;+;+;+;+;+;+;+;+;+;+;+;+;+;+;+;+;+;+;+	3226	314.969	-0.0158247	0.1358	-0.11653	0.907233	0.962884	313.213	316.724	12.3693	12.2137	NoSignifi
ENSMUSG00000058407	1;1;1;1;1;1;1;1;1;1;1;1;1;1;1;1;1;1;1;1;1;1;1;1;1;1;1;1;1;1;1	37985189;37987394;37987394;37987396;37987640;37987643;37990203;37990203;37990203;37990203;37990258;37993992;37993992;37993992;37993992;37993992;37993992;37993992;37995633;37995633;37995633;37995633;37995633;37995633;37995915;37996489;37996893;37997109;37997109;37997164;37997164	37987779;37987779;37990457;37987779;37987779;37987779;37990457;37990457;37990457;37990457;37990457;37994110;37994110;37995841;37994110;37994110;37994110;37994110;37995841;37995841;37995845;37995841;37995841;37995841;37997262;37996658;37997616;37997224;37997315;37997893;37997243	-;-;-;-;-;-;-;-;-;-;-;-;-;-;-;-;-;-;-;-;-;-;-;-;-;-;-;-;-;-;-	9102	668.601	0.045356	0.122127	0.371383	0.710352	0.873272	678.985	658.217	9.50767	8.99833	NoSignifi
ENSMUSG00000026083	1;1;1;1;1;1;1;1;1;1;1;1;1;1;1;1;1;1;1;1;1;1;1;1;1;1;1;1;1;1;1;1;1;1;1;1;1;1;1;1;1;1;1;1;1;1;1;1;1;1;1;1;1;1;1;1;1;1;1	37998010;37998129;38017806;38017806;38018025;38018025;38018865;38018865;38021594;38021594;38022164;38022164;38032277;38032277;38033068;38033068;38034029;38035993;38035993;38037203;38037203;38037547;38037547;38040673;38040673;38041697;38041697;38041791;38042866;38044634;38044704;38044704;38044704;38044704;38045324;38045324;38045324;38045324;38045324;38045648;38045648;38045648;38045648;38046612;380…	37998324;37998324;38017931;38017931;38018109;38018109;38019534;38019534;38021811;38021811;38022314;38022314;38032375;38032375;38034103;38033157;38034103;38036273;38036273;38037310;38037310;38037657;38037657;38040740;38040740;38041838;38041838;38042020;38042901;38044835;38044835;38044835;38044835;38044835;38045506;38045440;38045506;38045506;38045506;38045809;38045809;38045809;38045809;38046743;380…	+;+;+;+;+;+;+;+;+;+;+;+;+;+;+;+;+;+;+;+;+;+;+;+;+;+;+;+;+;+;+;+;+;+;+;+;+;+;+;+;+;+;+;+;+;+;+;+;+;+;+;+;+;+;+;+;+;+;+	9753	1380.48	0.235169	0.0896824	2.62224	0.00873543	0.0509458	1492.52	1268.44	19.493	16.1743	NoSignifi
ENSMUSG00000026082	1;1;1;1;1;1;1;1;1;1;1;1;1;1;1;1;1;1;1;1;1;1;1;1;1;1;1;1;1;1;1;1;1;1;1;1;1;1;1;1;1;1;1;1;1;1;1;1;1;1;1;1;1;1;1;1;1;1;1;1;1;1;1;1;1;1;1;1;1;1;1;1;1;1;1;1	38052786;38052796;38053300;38053616;38053616;38053840;38053840;38053840;38054084;38054084;38054745;38054745;38055291;38055291;38056264;38056264;38056522;38056717;38056717;38057674;38057674;38057674;38059122;38059122;38063115;38063115;38067500;38067500;38067614;38071343;38071343;38071343;38071383;38074315;38074315;38074315;38074315;38074649;38074899;38079078;38079290;38079290;38079290;38079290;380…	38053198;38053198;38053718;38053718;38053718;38054250;38053996;38053996;38054295;38054295;38054865;38054865;38055524;38055524;38056466;38056466;38056882;38056882;38056882;38057705;38057776;38057776;38059294;38059294;38063335;38063335;38067619;38067619;38067619;38071497;38071497;38071497;38071497;38074443;38074443;38075023;38074443;38075023;38075023;38079398;38079395;38079398;38079398;38079398;380…	-;-;-;-;-;-;-;-;-;-;-;-;-;-;-;-;-;-;-;-;-;-;-;-;-;-;-;-;-;-;-;-;-;-;-;-;-;-;-;-;-;-;-;-;-;-;-;-;-;-;-;-;-;-;-;-;-;-;-;-;-;-;-;-;-;-;-;-;-;-;-;-;-;-;-;-	6168	162.19	-0.477661	0.169932	-2.81089	0.00494045	0.0325467	135.685	188.694	2.80333	3.80067	NoSignifi
ENSMUSG00000037138	1;1;1;1;1;1;1;1;1;1;1;1;1;1;1;1;1;1;1;1;1;1;1;1;1;1;1;1;1;1;1;1;1;1;1;1;1;1;1;1;1;1;1;1;1;1;1;1;1;1;1;1;1;1;1;1;1;1;1;1;1;1;1;1;1;1;1;1;1;1;1;1;1;1;1;1;1;1;1;1;1;1;1;1;1;1;1	38177326;38177326;38177327;38181260;38181260;38181260;38181262;38181615;38181615;38181615;38181615;38185325;38185325;38185325;38185325;38186936;38186936;38186936;38186936;38191171;38191171;38191171;38191171;38193566;38193566;38193566;38193566;38197322;38203811;38203811;38203811;38204890;38204890;38204890;38207906;38207906;38207906;38209553;38209553;38209553;38218263;38218263;38218263;38252641;382…	38179570;38179570;38179570;38181483;38181483;38181483;38181483;38181664;38181664;38181664;38181664;38185418;38185418;38185418;38185418;38187007;38187007;38187007;38187007;38191307;38191307;38191307;38191307;38193629;38193629;38193629;38193629;38197443;38203938;38203938;38203938;38205091;38205091;38205091;38208030;38208030;38208030;38210647;38210647;38210647;38218455;38218455;38218455;38252678;382…	-;-;-;-;-;-;-;-;-;-;-;-;-;-;-;-;-;-;-;-;-;-;-;-;-;-;-;-;-;-;-;-;-;-;-;-;-;-;-;-;-;-;-;-;-;-;-;-;-;-;-;-;-;-;-;-;-;-;-;-;-;-;-;-;-;-;-;-;-;-;-;-;-;-;-;-;-;-;-;-;-;-;-;-;-;-;-	6654	277.387	-1.37602	0.177556	-7.74976	9.20696e-15	6.4596e-13	154.469	400.304	2.953	7.46733	DownInTCKO
ENSMUSG00000048814	1;1;1;1;1;1;1;1;1;1;1;1;1;1;1;1;1;1;1;1;1;1;1;1	38793645;38794509;38800651;38800651;38804239;38804239;38807041;38807041;38807836;38807836;38811712;38811712;38812544;38812544;38813213;38813213;38815965;38815965;38818062;38818062;38821147;38821147;38835197;38835771	38798223;38798223;38800800;38800800;38804401;38804401;38807199;38807199;38807957;38807957;38811826;38811826;38812640;38812640;38813420;38813420;38816120;38816120;38818184;38818184;38821215;38821265;38836374;38836711	-;-;-;-;-;-;-;-;-;-;-;-;-;-;-;-;-;-;-;-;-;-;-;-	7506	61.8113	-0.633947	0.283196	-2.23854	0.0251857	0.114556	48.5552	75.0674	0.822	1.242	NoSignifi
ENSMUSG00000026080	1;1;1;1;1;1;1;1;1;1;1;1;1;1;1;1;1;1;1;1;1;1;1;1;1;1;1;1;1;1;1;1;1;1;1;1;1;1;1;1	38863867;38863867;38863875;38863877;38864423;38865612;38867981;38867981;38867981;38870143;38871601;38871601;38871601;38871601;38873949;38873949;38873949;38873949;38873949;38882489;38884350;38884350;38884350;38884350;38884350;38890632;38890633;38894564;38895937;38895937;38895937;38895937;38895937;38897890;38897890;38897890;38897890;38897890;38897890;38897890	38868086;38866035;38863951;38866035;38864741;38866035;38868086;38868086;38868086;38871835;38871835;38871760;38871835;38871835;38874040;38874040;38874040;38874040;38874040;38882618;38884481;38884481;38884481;38884481;38884481;38896056;38894671;38894671;38896056;38896056;38896056;38896056;38896056;38898010;38897986;38898134;38898153;38898161;38898089;38898010	-;-;-;-;-;-;-;-;-;-;-;-;-;-;-;-;-;-;-;-;-;-;-;-;-;-;-;-;-;-;-;-;-;-;-;-;-;-;-;-	11964	73.3044	-0.537297	0.235685	-2.27972	0.0226242	0.10561	59.8135	86.7952	0.636	0.902	NoSignifi
ENSMUSG00000026078	1;1;1;1;1;1;1;1;1;1;1;1;1;1;1;1;1	38985608;38987841;38987865;38991246;38991246;38991246;38994915;38994915;38994915;38995160;38995245;38995245;38995735;38995735;38995735;38996141;38996141	38987849;38988037;38988069;38991375;38991375;38991375;38994917;38995005;38995005;38995388;38995388;38995388;38995943;38995807;38995943;38996646;38997238	+;+;+;+;+;+;+;+;+;+;+;+;+;+;+;+;+	4219	985.091	0.129095	0.0939497	1.37409	0.169414	0.41641	1028.94	941.244	31.0743	27.7413	NoSignifi
ENSMUSG00000026077	1;1;1;1;1;1;1;1;1;1;1;1;1;1;1;1;1;1;1;1;1;1;1;1;1;1	39193731;39194212;39263319;39263319;39287468;39287468;39292687;39300644;39311841;39312955;39324440;39325296;39326088;39328307;39330937;39333810;39334703;39335995;39338053;39341555;39345269;39345269;39347491;39348432;39359649;39361855	39194009;39194742;39263375;39263375;39287616;39287615;39292778;39300733;39311961;39313068;39324558;39325378;39326194;39328454;39331021;39333951;39334812;39336096;39338199;39341830;39345466;39345466;39347681;39348524;39359823;39363236	+;+;+;+;+;+;+;+;+;+;+;+;+;+;+;+;+;+;+;+;+;+;+;+;+;+	4791	16.3814	-0.432827	0.601446	-0.719644	0.471744	0.726142	14.0083	18.7545	0.37	0.484667	NoSignifi
ENSMUSG00000073702	1;1;1;1;1;1;1;1;1;1;1;1;1;1;1;1;1;1;1;1;1;1;1;1;1	39367842;39367878;39367929;39367929;39368149;39368149;39368149;39368149;39369850;39370014;39370014;39370014;39370014;39370014;39370954;39370954;39370954;39370954;39370954;39371009;39371302;39371302;39371302;39371302;39371302	39367934;39367934;39368006;39368255;39368255;39368255;39368255;39368255;39370139;39370139;39370139;39370139;39370139;39370139;39371066;39371066;39371066;39371366;39371066;39371066;39371366;39371366;39371365;39371364;39371911	+;+;+;+;+;+;+;+;+;+;+;+;+;+;+;+;+;+;+;+;+;+;+;+;+	1662	125.132	0.278048	0.207083	1.34269	0.179374	0.431635	136.92	113.345	10.502	8.48667	NoSignifi
ENSMUSG00000003134	1;1;1;1;1;1;1;1;1;1;1;1;1;1;1;1;1;1;1;1;1;1;1;1;1;1;1;1;1;1;1;1;1;1;1;1;1;1;1;1;1;1;1;1;1;1;1;1;1;1;1;1;1;1;1;1;1;1;1;1;1;1	39371492;39371867;39372251;39372296;39373316;39373727;39373727;39374082;39374082;39374082;39376424;39376424;39376424;39376878;39376878;39376878;39379455;39379455;39379455;39379995;39379995;39379995;39380228;39380228;39380228;39381277;39381277;39381277;39385121;39385121;39385121;39385998;39385998;39385998;39389308;39389308;39389308;39391117;39391117;39391117;39391198;39392057;39392057;39392057;393…	39372786;39372137;39372433;39372786;39373824;39373824;39373824;39374171;39374171;39374171;39376489;39376489;39376489;39377118;39377118;39377118;39379523;39379523;39379523;39380093;39380093;39380093;39380357;39380357;39380357;39381562;39381562;39381562;39385238;39385238;39385238;39386212;39386212;39386212;39389458;39389458;39389458;39391287;39391287;39391287;39391287;39392631;39392254;39392254;393…	-;-;-;-;-;-;-;-;-;-;-;-;-;-;-;-;-;-;-;-;-;-;-;-;-;-;-;-;-;-;-;-;-;-;-;-;-;-;-;-;-;-;-;-;-;-;-;-;-;-;-;-;-;-;-;-;-;-;-;-;-;-	5239	17.8406	-0.354643	0.502434	-0.705849	0.480282	0.731812	15.6324	20.0487	0.382	0.475	NoSignifi
ENSMUSG00000003135	1;1;1;1;1;1;1;1;1;1;1;1;1;1;1;1;1;1;1;1;1;1;1;1;1	39534992;39535554;39535802;39537416;39537416;39538245;39538271;39538271;39539873;39539873;39539873;39540034;39542400;39542400;39542400;39542400;39544892;39544892;39544892;39544892;39545069;39545069;39545069;39545069;39545193	39535047;39536337;39536337;39537580;39537580;39538423;39538423;39538423;39540075;39540075;39540075;39540075;39542602;39542602;39542602;39542602;39544988;39544988;39544988;39544988;39545152;39546483;39546873;39546889;39545401	+;+;+;+;+;+;+;+;+;+;+;+;+;+;+;+;+;+;+;+;+;+;+;+;+	3508	279.959	0.353234	0.139579	2.53071	0.0113832	0.0625165	313.87	246.047	11.396	8.718	NoSignifi
ENSMUSG00000048234	1;1;1;1;1;1;1;1;1;1;1;1;1;1;1;1;1	39551296;39552469;39555478;39555478;39555605;39558315;39558315;39560693;39560693;39564048;39564048;39565082;39565082;39565093;39576827;39577155;39577332	39552515;39552515;39555670;39555670;39555670;39558757;39558411;39560775;39560775;39564116;39564116;39565332;39565332;39565332;39577405;39577303;39577356	-;-;-;-;-;-;-;-;-;-;-;-;-;-;-;-;-	2838	344.472	0.864167	0.1309	6.60175	4.06337e-11	1.85121e-09	444.4	244.544	19.947	10.7173	NoSignifi
ENSMUSG00000050967	1;1;1;1	39618406;39624870;39647776;39650506	39623243;39624983;39647945;39651474	-;-;-;-	6091	1.93912	0.0551954	1.71025	0.0322732	0.974254	0.990461	1.97636	1.90187	0.0413333	0.0383333	NoSignifi
ENSMUSG00000026074	1;1;1;1;1;1;1;1;1;1;1;1;1;1;1;1;1;1;1;1;1;1;1;1;1;1;1;1;1;1;1;1;1;1;1;1;1;1;1;1;1;1;1;1;1;1;1;1;1;1;1;1;1;1;1;1;1;1;1;1;1;1;1;1;1;1;1;1;1;1;1;1;1;1;1;1;1;1;1;1;1;1;1;1;1;1;1;1;1;1;1;1;1;1;1;1;1;1;1;1;1;1;1;1;1;1;1;1;1;1;1;1;1;1;1;1;1;1;1;1;1;1;1;1;1;1;1;1;1;1;1;1;1;1;1;1;1;1;1;1;1;1;1;1;1;1;1;1;1;1;1;1;1;1;1;1;1;1;1;1;1;1;1;1;1;1;1;1;1;1;1;1;1;1;1;1;1;1;1;1;1;1;1;1;1;1;1;1;1;1;1;1;1;1;1;1;1;1;1;1…	39900913;39900913;39901170;39901170;39901179;39901179;39901180;39901224;39901230;39901509;39901509;39901509;39901509;39901509;39901509;39901509;39901509;39901509;39962178;39962178;39962178;39962178;39962178;39962178;39962178;39962178;39964155;39964850;39973927;39973927;39973927;39973927;39973927;39973927;39973927;39973927;39973927;39973927;39976707;39976707;39976707;39976707;39976707;39976707;399…	39901286;39901286;39901286;39901286;39901286;39901286;39901286;39901286;39901286;39901574;39901574;39901574;39901574;39901574;39902456;39901574;39901574;39901574;39962234;39962234;39962234;39962234;39962234;39962234;39962234;39962234;39964204;39964901;39974052;39974052;39974052;39974052;39974052;39974052;39974052;39974052;39974052;39974052;39976746;39976817;39976817;39976817;39976817;39976817;399…	+;+;+;+;+;+;+;+;+;+;+;+;+;+;+;+;+;+;+;+;+;+;+;+;+;+;+;+;+;+;+;+;+;+;+;+;+;+;+;+;+;+;+;+;+;+;+;+;+;+;+;+;+;+;+;+;+;+;+;+;+;+;+;+;+;+;+;+;+;+;+;+;+;+;+;+;+;+;+;+;+;+;+;+;+;+;+;+;+;+;+;+;+;+;+;+;+;+;+;+;+;+;+;+;+;+;+;+;+;+;+;+;+;+;+;+;+;+;+;+;+;+;+;+;+;+;+;+;+;+;+;+;+;+;+;+;+;+;+;+;+;+;+;+;+;+;+;+;+;+;+;+;+;+;+;+;+;+;+;+;+;+;+;+;+;+;+;+;+;+;+;+;+;+;+;+;+;+;+;+;+;+;+;+;+;+;+;+;+;+;+;+;+;+;+;+;+;+;+;+…	9579	2036.14	0.425295	0.0950675	4.47361	7.69099e-06	0.000132255	2333.9	1738.39	31.0153	22.57	NoSignifi
ENSMUSG00000026072	1;1;1;1;1;1;1;1;1;1;1;1;1;1;1;1;1;1;1;1;1;1;1;1;1;1	40225080;40266586;40266657;40267377;40276098;40277122;40282233;40282233;40293120;40293120;40293458;40293458;40294758;40294758;40297909;40297909;40300760;40300760;40302278;40302278;40310286;40310286;40312347;40312347;40312975;40312975	40225306;40266881;40266881;40267487;40276177;40277178;40282296;40282296;40293357;40293357;40293647;40293647;40294926;40294926;40297974;40297974;40300877;40300877;40302429;40302429;40310429;40310429;40312514;40312514;40316201;40317257	+;+;+;+;+;+;+;+;+;+;+;+;+;+;+;+;+;+;+;+;+;+;+;+;+;+	6363	468.189	0.150388	0.213595	0.704082	0.481382	0.732218	492.46	443.919	9.85867	8.69933	NoSignifi
ENSMUSG00000070942	1;1;1;1;1;1;1;1;1;1;1;1;1;1;1;1;1;1;1;1;1;1;1;1;1;1;1;1	40324610;40324627;40324690;40325611;40326489;40326489;40326489;40327372;40327372;40327372;40328971;40328971;40328971;40328971;40343028;40343028;40345806;40345806;40350936;40350936;40351762;40351762;40356819;40356819;40363192;40363192;40365027;40365027	40327606;40324819;40324749;40325797;40326558;40326558;40326558;40327606;40327606;40327606;40329171;40329169;40329169;40329441;40343190;40343190;40345877;40345877;40351065;40351065;40351898;40351898;40356962;40356962;40363353;40363353;40367562;40365471	+;+;+;+;+;+;+;+;+;+;+;+;+;+;+;+;+;+;+;+;+;+;+;+;+;+;+;+	6812	236.319	0.531019	0.159993	3.31902	0.000903344	0.00816735	279.359	193.28	5.22033	3.531	NoSignifi
ENSMUSG00000026069	1;1;1;1;1;1;1;1;1;1;1;1;1;1;1;1;1;1;1;1;1;1;1;1;1;1;1;1;1;1;1;1;1;1;1;1;1;1;1;1	40429570;40436589;40439627;40439776;40440628;40440628;40440628;40440628;40440628;40441292;40441292;40441292;40441292;40441292;40442306;40442306;40442306;40442306;40442599;40442599;40442599;40442599;40444334;40444334;40444334;40444334;40446087;40446087;40446087;40446087;40446530;40446530;40446530;40446530;40450075;40450075;40451693;40451693;40461766;40461766	40429630;40436646;40439856;40439856;40440828;40440828;40440828;40440828;40440828;40441502;40441502;40441502;40441407;40441502;40442480;40442480;40442480;40442480;40442761;40442761;40442761;40442761;40444402;40444402;40444402;40444402;40446228;40446228;40446228;40446228;40446675;40448148;40446675;40446723;40450221;40450221;40451860;40451860;40465396;40465415	+;+;+;+;+;+;+;+;+;+;+;+;+;+;+;+;+;+;+;+;+;+;+;+;+;+;+;+;+;+;+;+;+;+;+;+;+;+;+;+	6894	3574.66	3.5222	0.414313	8.50131	1.8746e-17	1.67544e-15	6576.89	572.427	120.85	10.323	UpInTCKO
ENSMUSG00000026068	1;1;1;1;1;1;1;1;1;1;1;1;1;1;1;1;1;1;1;1;1;1;1;1;1;1;1;1;1;1;1	40515362;40515405;40515448;40515700;40515700;40515700;40516397;40516397;40516397;40524216;40524216;40524216;40524794;40524794;40524794;40525204;40525204;40525204;40531476;40531476;40537058;40537058;40539224;40539224;40541692;40541887;40542990;40542990;40547767;40547767;40548625	40515476;40515476;40515476;40515775;40515775;40515775;40516535;40516535;40516535;40524382;40524382;40524382;40525115;40525115;40525115;40526917;40525387;40525387;40531626;40531626;40537123;40537123;40539485;40539347;40542038;40542038;40543127;40543127;40547903;40547940;40551705	+;+;+;+;+;+;+;+;+;+;+;+;+;+;+;+;+;+;+;+;+;+;+;+;+;+;+;+;+;+;+	6752	101.541	3.90696	0.301509	12.958	2.11584e-38	7.81303e-36	190.354	12.728	3.58867	0.234667	UpInTCKO
ENSMUSG00000026062	1;1;1;1;1;1;1;1;1;1;1;1;1;1;1;1;1	40680574;40681597;40718595;40718595;40726208;40726208;40742620;40743803;40755709;40755756;40756259;40756259;40761901;40763543;40765565;40766243;40767626	40682165;40682165;40719058;40719058;40727681;40726458;40742837;40744005;40755798;40755798;40757071;40756329;40762062;40763639;40765696;40766333;40769273	+;+;+;+;+;+;+;+;+;+;+;+;+;+;+;+;+	6984	25.9697	0.771126	0.805926	0.956819	0.338658	0.618162	32.6999	19.2395	0.605667	0.344333	NoSignifi
ENSMUSG00000041945	1;1;1;1;1;1;1;1;1;1;1;1;1;1;1;1;1	40772038;40772041;40781230;40781381;40781381;40784377;40784377;40784377;40786167;40786167;40787530;40787530;40787530;40790271;40790485;40790485;40790485	40774546;40774546;40781559;40781590;40781590;40786210;40784506;40784506;40786210;40786210;40787617;40787617;40787617;40790400;40790657;40790687;40790663	-;-;-;-;-;-;-;-;-;-;-;-;-;-;-;-;-	5125	10.7686	0.0634823	0.607353	0.104523	0.916754	0.966484	11.0263	10.5108	0.274	0.254667	NoSignifi
ENSMUSG00000079588	1;1;1;1;1	40805601;40806099;40807622;40838298;40854796	40805887;40806198;40807720;40838435;40856887	+;+;+;+;+	2716	1.48322	1.11309	1.83076	0.607995	0.543191	0.775589	2.04342	0.923022	0.0946667	0.0423333	NoSignifi
ENSMUSG00000045515	1;1;1;1;1	42694925;42695385;42695768;42696092;42696221	42695188;42695444;42703176;42696141;42703176	+;+;+;+;+	7733	221.199	-0.727409	0.152074	-4.78325	1.72485e-06	3.45266e-05	166.461	275.938	2.742	4.43733	NoSignifi
ENSMUSG00000060679	1;1;1;1;1;1;1;1;1;1;1;1;1;1;1;1;1;1;1;1;1;1;1;1;1;1;1;1;1;1;1;1;1;1;1;1;1;1;1;1;1;1;1;1;1;1;1;1;1	42851233;42851276;42851276;42851285;42862469;42862469;42862469;42862469;42862514;42879755;42879755;42879755;42879755;42879755;42879896;42879896;42879896;42879896;42879896;42887707;42887707;42887707;42887707;42887737;42895350;42895350;42895350;42895350;42895350;42896093;42896093;42896093;42896093;42896093;42898241;42898440;42898440;42898440;42898440;42899353;42899441;42899441;42901074;42903057;429…	42851426;42851426;42851426;42851426;42862648;42862648;42862648;42862648;42862648;42879817;42879817;42879817;42879817;42879817;42881931;42879926;42879926;42879926;42879926;42887786;42887786;42887786;42887786;42887786;42895417;42895417;42895417;42895417;42895417;42896168;42896168;42896168;42896168;42896168;42899679;42898608;42899128;42898608;42898608;42899549;42899549;42899549;42902013;42903464;429…	+;+;+;+;+;+;+;+;+;+;+;+;+;+;+;+;+;+;+;+;+;+;+;+;+;+;+;+;+;+;+;+;+;+;+;+;+;+;+;+;+;+;+;+;+;+;+;+;+	5763	90.6777	0.0364653	0.221056	0.16496	0.868976	0.944644	91.7649	89.5906	2.02967	1.93333	NoSignifi
ENSMUSG00000041907	1;1;1;1;1;1;1;1;1	42952872;42952963;42953139;42953182;42953420;42953472;43029147;43031952;43032060	42953233;42953233;42953233;42953221;42953878;42955155;43030781;43035456;43033605	+;+;+;+;+;+;+;+;+	7238	30.8451	0.14468	0.369506	0.391551	0.69539	0.865338	32.3941	29.2962	0.571	0.503	NoSignifi
ENSMUSG00000070939	1;1;1;1;1;1;1;1;1;1;1;1;1;1;1;1;1;1;1;1;1;1;1;1;1;1;1;1;1;1;1;1;1;1;1;1;1;1;1;1;1;1;1;1	43047200;43047220;43051558;43051558;43053411;43053411;43054519;43054519;43054708;43056612;43056612;43059098;43059098;43059098;43059880;43059880;43059880;43059891;43062517;43062517;43062517;43067474;43067474;43067474;43071461;43071461;43071461;43071496;43074241;43074482;43075251;43075251;43075616;43092381;43092381;43092381;43095365;43096852;43096852;43096852;43096852;43098270;43098270;43098270	43049835;43049835;43051991;43051991;43053570;43053570;43054665;43054665;43056755;43056755;43056755;43059155;43059155;43059155;43060933;43060221;43060221;43060221;43062599;43062599;43062599;43067628;43067628;43067628;43071655;43071655;43071655;43071655;43075952;43075952;43075952;43075952;43075952;43092463;43092447;43092729;43095519;43098637;43097049;43097049;43097049;43098364;43098608;43098622	-;-;-;-;-;-;-;-;-;-;-;-;-;-;-;-;-;-;-;-;-;-;-;-;-;-;-;-;-;-;-;-;-;-;-;-;-;-;-;-;-;-;-;-	10972	418.721	-0.294346	0.127803	-2.30313	0.0212717	0.100909	376.095	461.347	4.36967	5.22467	NoSignifi
ENSMUSG00000010290	1;1;1;1	43098710;43100715;43110998;43113186	43098862;43100881;43111373;43115947	+;+;+;+	3458	377.621	-0.166316	0.149444	-1.1129	0.265752	0.54494	356.104	399.139	13.1083	14.3317	NoSignifi
ENSMUSG00000008136	1;1;1;1;1;1;1;1;1;1;1;1;1;1;1	43123074;43123290;43128244;43128244;43131652;43131652;43131764;43141698;43141698;43141698;43153076;43153076;43163702;43196651;43196651	43123665;43123665;43128430;43128430;43131821;43131821;43131821;43141872;43141872;43141872;43153254;43153254;43163961;43196761;43196984	-;-;-;-;-;-;-;-;-;-;-;-;-;-;-	1897	650.041	-0.420356	0.104359	-4.02798	5.6259e-05	0.000762769	556.082	744	37.349	48.7357	NoSignifi
ENSMUSG00000066877	1;1;1;1;1;1;1;1;1;1;1;1;1;1;1;1;1	43444579;43445751;43445751;43457273;43460957;43460957;43509621;43509621;43532405;43533552;43533552;43533552;43533569;43553861;43553861;43569148;43569148	43444706;43446027;43446027;43457427;43462222;43462194;43509783;43509783;43532538;43533793;43533793;43533632;43533793;43554062;43554582;43569342;43570515	+;+;+;+;+;+;+;+;+;+;+;+;+;+;+;+;+	4455	373.81	0.535164	0.200764	2.66564	0.00768414	0.0461771	442.514	305.106	12.6253	8.49633	NoSignifi
ENSMUSG00000026051	1;1;1;1	43730602;43737200;43738560;43742245	43730963;43737247;43738717;43742578	+;+;+;+	902	78.1551	-1.70952	0.459927	-3.71693	0.00020166	0.00229902	36.711	119.599	5.15367	16.411	DownInTCKO
ENSMUSG00000057363	1;1;1;1;1;1;1;1;1;1;1;1;1;1;1;1;1;1;1;1;1;1;1;1;1;1;1;1;1;1;1;1;1;1;1;1;1;1;1;1;1;1;1;1;1;1;1;1;1;1;1;1;1;1;1;1;1;1;1;1;1;1;1;1;1;1;1;1;1;1;1;1;1;1	43746966;43749512;43753717;43753717;43755699;43755699;43756972;43756972;43760521;43760521;43764890;43764890;43765007;43771681;43771681;43771681;43771730;43771730;43774817;43774817;43774817;43774817;43774817;43774866;43780065;43780065;43780065;43780065;43780065;43780065;43780118;43790464;43790464;43790464;43790464;43790631;43797245;43797245;43797245;43797245;43797245;43797245;43797245;43802532;438…	43750362;43750362;43753820;43753820;43755756;43755756;43757032;43757032;43760564;43760564;43765009;43765009;43765009;43771802;43771802;43771802;43771802;43771802;43774876;43774876;43774876;43774876;43774876;43774876;43780169;43780169;43780169;43780169;43780169;43780169;43780169;43790644;43790644;43790550;43790644;43790644;43797305;43797305;43797305;43797305;43797305;43797305;43797305;43802624;438…	-;-;-;-;-;-;-;-;-;-;-;-;-;-;-;-;-;-;-;-;-;-;-;-;-;-;-;-;-;-;-;-;-;-;-;-;-;-;-;-;-;-;-;-;-;-;-;-;-;-;-;-;-;-;-;-;-;-;-;-;-;-;-;-;-;-;-;-;-;-;-;-;-;-	5097	244.147	-0.104387	0.140132	-0.744916	0.456323	0.715368	235.262	253.031	5.87933	6.17333	NoSignifi
ENSMUSG00000041763	1;1;1;1;1;1;1;1;1;1;1;1;1;1;1;1;1;1;1;1;1;1;1;1;1;1;1;1;1;1;1;1;1;1;1;1;1;1;1;1;1;1;1;1;1;1;1;1;1;1;1;1;1;1;1;1;1;1;1;1;1;1;1;1;1;1;1;1;1;1;1;1;1;1;1;1;1;1;1;1;1;1;1;1;1;1;1;1;1;1;1;1;1;1;1;1;1;1;1;1;1;1;1;1;1;1;1;1;1;1;1;1;1;1;1;1;1;1;1;1;1;1;1;1;1;1;1;1;1;1;1;1;1;1;1;1;1;1;1	43933647;43934007;43934014;43934015;43934015;43934033;43934045;43940110;43940110;43940110;43940110;43940110;43940110;43940110;43949312;43949312;43949312;43949312;43949312;43949312;43949312;43951107;43951107;43951107;43951107;43951107;43951107;43953257;43953257;43953257;43953257;43953257;43954577;43954577;43954577;43954577;43954577;43954577;43956471;43956471;43956471;43956471;43956471;43956471;439…	43933873;43934253;43934253;43934253;43934253;43934253;43934253;43940238;43940238;43940238;43940238;43940238;43940238;43940238;43949407;43949407;43949407;43949407;43949407;43949405;43949407;43951211;43951211;43951211;43951211;43953381;43951211;43953381;43953381;43953381;43953381;43953381;43954740;43954740;43954740;43954740;43956299;43954740;43956625;43956625;43956625;43957001;43957001;43956625;439…	+;+;+;+;+;+;+;+;+;+;+;+;+;+;+;+;+;+;+;+;+;+;+;+;+;+;+;+;+;+;+;+;+;+;+;+;+;+;+;+;+;+;+;+;+;+;+;+;+;+;+;+;+;+;+;+;+;+;+;+;+;+;+;+;+;+;+;+;+;+;+;+;+;+;+;+;+;+;+;+;+;+;+;+;+;+;+;+;+;+;+;+;+;+;+;+;+;+;+;+;+;+;+;+;+;+;+;+;+;+;+;+;+;+;+;+;+;+;+;+;+;+;+;+;+;+;+;+;+;+;+;+;+;+;+;+;+;+;+	10078	449.963	0.325313	0.111676	2.91301	0.00357959	0.0250019	500.452	399.473	6.326	4.928	NoSignifi
ENSMUSG00000091844	1;1;1;1;1	44055872;44055952;44078898;44079211;44079375	44075455;44061936;44078940;44079247;44079746	-;-;-;-;-	20036	2.15341	-0.618692	1.25859	-0.491573	0.623021	0.824609	1.70386	2.60297	0.0106667	0.0163333	NoSignifi
ENSMUSG00000026049	1;1;1;1;1;1;1;1;1;1;1;1;1;1;1;1;1;1;1;1;1;1;1;1;1;1;1;1;1;1;1;1;1;1;1;1;1;1;1;1;1;1;1;1;1;1;1;1;1;1;1;1;1;1;1;1;1;1;1;1;1;1;1;1;1;1;1;1;1;1;1	44086613;44086616;44086810;44086810;44086860;44086861;44086867;44087029;44087843;44087843;44087843;44087843;44087843;44087843;44087843;44087843;44087901;44088017;44088476;44088476;44088476;44088476;44088476;44088476;44088476;44088476;44088476;44088476;44088502;44088508;44088514;44091183;44091361;44091361;44091361;44091361;44091361;44091361;44091361;44091361;44091361;44091361;44091361;44093264;440…	44087063;44087063;44087063;44087063;44087063;44087063;44087063;44087063;44088048;44088048;44088048;44088048;44088048;44088048;44088048;44088048;44088048;44088048;44088527;44088527;44088527;44088527;44088527;44088527;44088527;44088527;44088527;44088527;44088527;44088527;44088527;44091212;44091591;44091591;44091591;44091591;44091591;44091591;44091591;44091591;44091591;44091591;44091591;44093317;440…	-;-;-;-;-;-;-;-;-;-;-;-;-;-;-;-;-;-;-;-;-;-;-;-;-;-;-;-;-;-;-;-;-;-;-;-;-;-;-;-;-;-;-;-;-;-;-;-;-;-;-;-;-;-;-;-;-;-;-;-;-;-;-;-;-;-;-;-;-;-;-	1926	49.2679	0.653552	0.316864	2.06256	0.0391541	0.156706	60.2483	38.2876	3.99233	2.47567	NoSignifi
ENSMUSG00000026047	1;1;1;1;1;1;1;1;1;1;1;1;1;1;1;1;1;1;1;1;1;1;1;1;1;1;1;1;1;1;1;1;1;1;1;1;1	44106546;44106885;44106887;44107765;44107765;44107765;44109994;44109994;44109994;44110735;44110735;44112083;44112645;44112645;44112645;44113003;44113003;44114441;44114441;44114441;44114441;44114694;44114694;44114694;44114694;44114784;44116155;44117038;44117038;44117038;44117038;44117038;44118318;44118318;44118318;44118318;44118318	44107104;44107104;44107104;44107872;44107872;44107872;44110083;44110083;44110083;44110944;44110944;44113175;44112882;44113175;44112882;44113175;44113175;44114518;44114518;44114518;44114518;44114899;44114899;44114899;44114899;44114899;44116312;44117243;44117243;44117243;44117243;44117243;44118701;44118765;44118765;44118753;44118808	-;-;-;-;-;-;-;-;-;-;-;-;-;-;-;-;-;-;-;-;-;-;-;-;-;-;-;-;-;-;-;-;-;-;-;-;-	3199	341.345	-0.21038	0.12542	-1.6774	0.0934647	0.285356	316.391	366.299	12.6053	14.2343	NoSignifi
ENSMUSG00000041684	1;1;1;1;1;1;1;1;1;1;1;1;1;1;1;1;1;1;1;1;1;1;1;1;1;1;1;1;1;1;1;1	44118957;44119000;44119162;44119508;44119968;44119979;44120174;44120174;44120174;44120174;44126266;44126266;44126266;44126266;44126266;44126343;44127638;44127638;44128728;44128728;44129260;44129260;44129583;44129583;44136984;44136984;44138573;44138573;44141778;44141778;44142849;44142849	44119195;44119175;44119370;44119729;44120274;44120274;44120274;44120274;44120274;44120274;44126866;44126347;44126566;44126329;44126866;44126407;44127764;44127764;44128823;44128823;44129364;44129364;44129677;44129677;44137116;44137116;44138659;44138659;44141874;44141874;44144770;44144510	+;+;+;+;+;+;+;+;+;+;+;+;+;+;+;+;+;+;+;+;+;+;+;+;+;+;+;+;+;+;+;+	4206	227.992	-0.0561582	0.163895	-0.342648	0.731864	0.883551	223.675	232.31	6.76333	6.869	NoSignifi
ENSMUSG00000026048	1;1;1;1;1;1;1;1;1;1;1;1;1;1;1;1;1;1;1;1;1;1;1;1;1;1;1;1;1;1;1;1;1;1;1;1;1;1;1;1;1;1;1;1;1;1;1;1;1;1;1	44147744;44147847;44147847;44147909;44147932;44156935;44156937;44156937;44156937;44156937;44158144;44158144;44158144;44158144;44158144;44158805;44158805;44158805;44158805;44158830;44160977;44160977;44160977;44160977;44160977;44161810;44161810;44161810;44161810;44161810;44163877;44163877;44163877;44163877;44166809;44166809;44166809;44166809;44173338;44173338;44173912;44174162;44174162;44175839;441…	44149522;44148150;44148150;44147965;44148137;44157112;44157112;44157112;44157112;44157112;44158255;44158335;44158259;44158259;44158259;44158891;44158891;44158891;44158891;44158891;44161109;44161037;44161037;44161037;44161037;44161953;44161953;44161844;44161953;44161953;44164084;44164084;44164084;44164084;44167217;44166998;44167882;44167882;44174031;44173579;44174031;44174375;44174375;44175983;441…	+;+;+;+;+;+;+;+;+;+;+;+;+;+;+;+;+;+;+;+;+;+;+;+;+;+;+;+;+;+;+;+;+;+;+;+;+;+;+;+;+;+;+;+;+;+;+;+;+;+;+	5864	513.139	-0.372185	0.141524	-2.62984	0.00854242	0.0500281	447.152	579.126	9.729	12.2727	NoSignifi
ENSMUSG00000056870	1;1;1;1;1;1;1;1;1;1;1;1;1;1;1;1;1;1;1;1;1;1;1;1;1;1;1;1;1;1;1;1;1;1;1;1;1;1;1;1;1;1;1;1;1;1;1;1;1;1;1;1;1	44551511;44551693;44551693;44551727;44552597;44553162;44689144;44689144;44689144;44689144;44689144;44689144;44708617;44708617;44708617;44708617;44708617;44744474;44744474;44744474;44744474;44744474;44754343;44754343;44754343;44754343;44766014;44766014;44766014;44766014;44773271;44773271;44773271;44773271;44773640;44774053;44774053;44774053;44774053;44780968;44780968;44780968;44780968;44780968;447…	44551872;44551872;44551872;44551872;44552703;44553307;44689215;44689215;44689215;44689215;44689215;44689215;44708632;44708678;44708678;44708678;44708678;44744545;44744545;44744545;44744545;44744545;44754441;44754441;44754441;44754441;44766151;44766151;44766151;44766151;44773387;44773387;44773387;44773387;44773663;44774145;44774145;44774145;44774145;44781106;44781106;44781106;44781106;44781106;447…	+;+;+;+;+;+;+;+;+;+;+;+;+;+;+;+;+;+;+;+;+;+;+;+;+;+;+;+;+;+;+;+;+;+;+;+;+;+;+;+;+;+;+;+;+;+;+;+;+;+;+;+;+	3758	156.809	0.162672	0.24358	0.667837	0.504238	0.747619	165.739	147.879	5.60633	4.87933	NoSignifi
ENSMUSG00000026043	1;1;1;1;1;1;1;1;1;1;1;1;1;1;1;1;1;1;1;1;1;1;1;1;1;1;1;1;1;1;1;1;1;1;1;1;1;1;1;1;1;1;1;1;1;1;1;1;1;1;1;1;1;1;1;1;1;1;1;1;1;1;1;1;1;1;1;1;1;1;1;1;1;1;1;1;1;1;1;1;1;1;1	45311538;45311538;45311647;45315580;45321497;45321497;45321942;45321942;45322406;45322406;45323723;45325360;45325805;45326571;45327589;45327589;45327810;45327810;45328433;45328433;45328877;45329053;45330103;45330555;45331106;45331517;45331678;45331973;45332135;45332965;45333563;45334007;45334200;45334214;45334597;45334597;45334761;45334761;45335135;45335135;45335728;45335728;45335766;45336660;453…	45311832;45311832;45311832;45317003;45321696;45321696;45321992;45321992;45325018;45322519;45323797;45325413;45325858;45326624;45327642;45327642;45327863;45327863;45328894;45328486;45328921;45329106;45330147;45330608;45331204;45331561;45331776;45332026;45332242;45333018;45333661;45334060;45334312;45334312;45334650;45334650;45334814;45334814;45335188;45335188;45335781;45335781;45335781;45336704;453…	+;+;+;+;+;+;+;+;+;+;+;+;+;+;+;+;+;+;+;+;+;+;+;+;+;+;+;+;+;+;+;+;+;+;+;+;+;+;+;+;+;+;+;+;+;+;+;+;+;+;+;+;+;+;+;+;+;+;+;+;+;+;+;+;+;+;+;+;+;+;+;+;+;+;+;+;+;+;+;+;+;+;+	9816	16386.1	0.573314	0.262969	2.18016	0.0292457	0.126464	19599.9	13172.3	253.061	166.602	NoSignifi
ENSMUSG00000026042	1;1;1;1;1;1;1;1;1;1;1;1;1;1;1;1;1;1;1;1;1;1;1;1;1;1;1;1;1;1;1;1;1;1;1;1;1;1;1;1;1;1;1;1;1;1;1;1;1;1;1;1;1;1;1;1;1;1;1;1;1;1;1;1;1;1;1;1;1;1;1;1;1;1;1;1;1;1;1;1;1	45374321;45376639;45378307;45380000;45382116;45383167;45383591;45384400;45384962;45386833;45388213;45389031;45389372;45390032;45391076;45391662;45391662;45391824;45391824;45392304;45392304;45392815;45392815;45393053;45393053;45394382;45394721;45396061;45396450;45400821;45402079;45403116;45403260;45403421;45404201;45404733;45405240;45406240;45406544;45407022;45407233;45407702;45411434;45413470;454…	45376230;45376878;45378494;45380291;45382223;45383220;45383698;45384453;45385069;45386886;45388320;45391129;45389479;45390193;45391129;45391715;45391715;45391931;45391931;45392357;45392357;45392868;45392868;45393634;45393106;45394435;45394828;45396159;45396494;45400874;45402132;45403169;45403313;45403519;45404254;45404831;45405293;45406347;45406597;45407120;45407277;45407800;45411487;45413514;454…	-;-;-;-;-;-;-;-;-;-;-;-;-;-;-;-;-;-;-;-;-;-;-;-;-;-;-;-;-;-;-;-;-;-;-;-;-;-;-;-;-;-;-;-;-;-;-;-;-;-;-;-;-;-;-;-;-;-;-;-;-;-;-;-;-;-;-;-;-;-;-;-;-;-;-;-;-;-;-;-;-	9591	25963.5	-0.455267	0.14999	-3.03532	0.00240282	0.0180882	21900.8	30026.2	290.156	388.966	NoSignifi
ENSMUSG00000025995	1;1;1;1;1;1;1;1;1;1;1;1;1;1;1;1;1;1;1;1;1;1;1;1;1;1;1;1;1;1;1;1;1;1;1;1;1;1;1;1;1;1;1;1;1;1;1;1;1;1;1;1;1;1;1;1;1;1;1;1;1;1;1;1;1;1;1;1;1;1;1;1;1;1;1;1;1;1;1;1;1;1	45795166;45795449;45795503;45795507;45799016;45799016;45799016;45799016;45801161;45801161;45801161;45801161;45801989;45802039;45802039;45802039;45802039;45803686;45803847;45803877;45803877;45803877;45805377;45805377;45805377;45806673;45806673;45806673;45807671;45807671;45812041;45812041;45813045;45813045;45813045;45813190;45813190;45813190;45814541;45814541;45814541;45814678;45816477;45816477;458…	45795604;45795604;45795604;45795604;45799145;45799145;45799145;45799145;45801226;45801226;45801226;45801226;45802129;45802129;45802355;45802129;45802129;45804001;45803929;45804001;45804001;45804001;45805447;45805447;45805447;45806792;45806792;45806792;45807759;45807759;45812199;45812199;45813104;45813104;45813104;45813305;45813305;45813305;45814716;45814716;45814716;45814716;45816634;45816634;458…	+;+;+;+;+;+;+;+;+;+;+;+;+;+;+;+;+;+;+;+;+;+;+;+;+;+;+;+;+;+;+;+;+;+;+;+;+;+;+;+;+;+;+;+;+;+;+;+;+;+;+;+;+;+;+;+;+;+;+;+;+;+;+;+;+;+;+;+;+;+;+;+;+;+;+;+;+;+;+;+;+;+	4900	277.313	0.437124	0.133567	3.2727	0.00106526	0.00940701	318.931	235.695	8.28967	5.98133	NoSignifi
ENSMUSG00000025993	1;1;1;1;1;1;1;1;1;1;1;1;1;1;1;1;1;1;1;1;1;1;1;1;1;1;1;1;1;1;1;1;1	45908068;45910892;45912236;45915241;45918309;45918885;45918885;45918928;45918936;45921156;45921156;45921156;45921156;45921217;45921217;45921217;45923280;45923732;45924717;45924717;45924717;45924717;45924717;45924717;45925221;45925221;45925221;45925221;45925221;45925221;45926424;45926424;45926424	45909719;45911530;45912481;45918435;45918435;45919000;45919000;45919000;45919170;45921315;45921315;45921315;45921315;45921315;45921315;45921315;45923309;45926523;45924784;45924784;45924784;45924784;45924784;45924784;45925327;45925365;45925408;45925262;45925609;45925582;45926519;45926519;45926519	-;-;-;-;-;-;-;-;-;-;-;-;-;-;-;-;-;-;-;-;-;-;-;-;-;-;-;-;-;-;-;-;-	9000	239.031	-0.486336	0.388064	-1.25324	0.210119	0.474247	199.245	278.817	2.805	3.83433	NoSignifi
ENSMUSG00000041144	1;1;1;1;1;1;1;1;1;1;1;1;1;1;1;1;1;1;1;1;1;1;1;1;1;1;1;1;1;1;1;1;1;1;1;1;1;1;1;1;1;1;1;1;1;1;1;1;1;1;1;1;1;1;1;1;1;1;1;1;1;1;1;1;1;1;1;1;1;1;1;1;1;1;1;1;1;1;1;1;1;1;1;1;1;1;1;1;1;1;1;1;1;1;1;1;1;1;1;1;1;1;1;1;1;1;1;1;1;1;1;1;1;1;1;1;1;1;1;1;1;1;1;1;1;1;1;1;1;1;1;1;1;1;1;1;1;1;1;1;1;1;1;1;1;1;1;1;1;1;1;1;1;1;1;1;1;1;1;1;1;1;1;1;1;1;1;1;1;1;1;1;1;1;1;1;1;1;1;1;1;1;1;1;1;1;1;1;1;1;1;1;1;1;1;1;1;1;1;1…	46066315;46066738;46066738;46066796;46066853;46066945;46066945;46078523;46078523;46078523;46081435;46081435;46081435;46083705;46083705;46083705;46085555;46085555;46085555;46097998;46097998;46097998;46099418;46099418;46099418;46109265;46109265;46109265;46116169;46116169;46116169;46119260;46119260;46119260;46123617;46123617;46123617;46124343;46124343;46124343;46126662;46126662;46126662;46128108;461…	46066360;46066824;46066824;46067380;46067004;46067004;46067004;46078585;46078585;46078585;46081497;46081497;46081497;46083813;46083813;46083813;46085702;46085702;46085702;46098085;46098085;46098085;46099598;46099598;46099598;46109340;46109340;46109340;46116294;46116294;46116294;46119379;46119379;46119379;46123800;46123800;46123800;46124522;46124522;46124522;46126934;46126934;46126934;46128235;461…	+;+;+;+;+;+;+;+;+;+;+;+;+;+;+;+;+;+;+;+;+;+;+;+;+;+;+;+;+;+;+;+;+;+;+;+;+;+;+;+;+;+;+;+;+;+;+;+;+;+;+;+;+;+;+;+;+;+;+;+;+;+;+;+;+;+;+;+;+;+;+;+;+;+;+;+;+;+;+;+;+;+;+;+;+;+;+;+;+;+;+;+;+;+;+;+;+;+;+;+;+;+;+;+;+;+;+;+;+;+;+;+;+;+;+;+;+;+;+;+;+;+;+;+;+;+;+;+;+;+;+;+;+;+;+;+;+;+;+;+;+;+;+;+;+;+;+;+;+;+;+;+;+;+;+;+;+;+;+;+;+;+;+;+;+;+;+;+;+;+;+;+;+;+;+;+;+;+;+;+;+;+;+;+;+;+;+;+;+;+;+;+;+;+;+;+;+;+;+;+…	19984	6.11082	-0.37608	0.83185	-0.4521	0.651197	0.840857	5.28219	6.93945	0.034	0.043	NoSignifi
ENSMUSG00000101337	1;1;1;1;1;1;1;1;1;1;1;1;1;1;1;1;1;1;1;1;1;1;1;1;1;1;1;1;1;1;1;1;1;1;1;1;1;1;1;1;1;1;1;1;1;1;1;1;1;1;1;1;1;1;1;1;1;1;1;1;1;1;1;1;1;1;1;1;1;1;1;1;1;1;1;1;1;1;1;1;1	46425592;46430772;46440473;46455755;46457207;46465844;46467251;46481981;46494600;46504033;46514553;46515280;46519089;46520513;46524046;46527464;46530499;46532574;46535058;46594941;46596891;46602677;46607413;46608886;46608961;46612564;46612564;46615055;46615055;46615269;46615269;46625935;46625935;46628883;46632100;46636448;46638565;46639148;46639527;46639527;46640231;46646994;46646994;46646994;466…	46425627;46430834;46440535;46455863;46457354;46465931;46467431;46482056;46494725;46504152;46514736;46515459;46519361;46520640;46524124;46527688;46530645;46533259;46535244;46595134;46597089;46602817;46607625;46608995;46608995;46612732;46612732;46615157;46615157;46615396;46615396;46626111;46626147;46628981;46632348;46636597;46638747;46639366;46639703;46639703;46640271;46647125;46647125;46647125;466…	+;+;+;+;+;+;+;+;+;+;+;+;+;+;+;+;+;+;+;+;+;+;+;+;+;+;+;+;+;+;+;+;+;+;+;+;+;+;+;+;+;+;+;+;+;+;+;+;+;+;+;+;+;+;+;+;+;+;+;+;+;+;+;+;+;+;+;+;+;+;+;+;+;+;+;+;+;+;+;+;+	12603	4.08449	0.0608205	1.07227	0.0567215	0.954767	0.985013	4.1774	3.99159	0.042	0.0393333	NoSignifi
ENSMUSG00000025986	1;1;1;1;1;1;1;1;1;1;1;1;1;1;1;1;1;1;1;1;1	46807544;46811986;46817602;46818063;46819065;46819065;46820523;46820523;46826093;46826093;46827343;46827343;46832556;46832556;46835127;46835127;46835640;46835738;46853471;46887988;46892800	46810111;46812176;46818143;46818143;46819433;46819433;46820643;46820643;46826281;46826281;46827512;46827512;46832763;46832763;46835899;46836151;46836151;46836151;46854046;46888070;46892852	-;-;-;-;-;-;-;-;-;-;-;-;-;-;-;-;-;-;-;-;-	6095	1032.05	0.466659	0.103702	4.49999	6.79575e-06	0.000118118	1197.79	866.31	25.025	17.6563	NoSignifi
ENSMUSG00000026109	1;1;1;1;1;1;1;1;1;1;1;1;1;1;1;1;1;1;1;1;1;1;1;1;1;1	50900647;50900647;50909962;50912788;50912788;50912788;50914231;50914231;50915335;50925267;50925542;50927519;50927748;50930549;50930549;50938213;50938213;50943197;50943197;50979300;51071468;51132143;51133059;51180252;51181737;51185385	50900782;50900782;50910888;50912872;50913925;50912872;50914328;50914328;50915430;50925409;50925746;50928119;50928119;50930658;50930658;50938342;50938342;50943223;50943223;50979920;51071564;51132291;51133118;51180375;51181895;51187270	+;+;+;+;+;+;+;+;+;+;+;+;+;+;+;+;+;+;+;+;+;+;+;+;+;+	6707	109.762	-0.991303	0.277415	-3.57336	0.000352433	0.00370161	73.3709	146.154	1.39967	2.70533	NoSignifi
ENSMUSG00000045954	1;1	51289126;51300649	51289868;51302960	+;+	3055	3742.79	-2.32323	0.170535	-13.6232	2.91473e-42	1.41033e-39	1246.45	6239.13	52.1337	253.703	DownInTCKO
ENSMUSG00000026107	1;1;1;1;1;1;1;1;1;1;1;1;1;1;1;1;1;1;1;1;1;1;1;1;1;1;1;1;1;1;1;1;1;1;1;1;1;1;1;1;1;1;1;1;1;1;1;1;1;1;1;1;1;1;1	51465862;51466007;51468690;51469488;51469820;51469820;51469820;51469857;51470807;51470971;51470971;51471129;51471142;51471339;51472329;51472329;51472329;51472329;51472329;51472329;51472329;51472329;51472329;51473006;51473006;51473006;51473006;51473006;51473006;51473006;51473006;51473006;51474534;51474534;51474534;51474534;51474534;51474534;51474534;51474534;51475592;51477478;51477478;51477478;514…	51469086;51469086;51469086;51471411;51471411;51469926;51469926;51471411;51471411;51471411;51471411;51471411;51471411;51471411;51472380;51472380;51472380;51472380;51472380;51472380;51472380;51472380;51472380;51473396;51473081;51473081;51473081;51473081;51473081;51473081;51473081;51473081;51474605;51474605;51474605;51474605;51474605;51474605;51474605;51474605;51478399;51477616;51477616;51477616;514…	-;-;-;-;-;-;-;-;-;-;-;-;-;-;-;-;-;-;-;-;-;-;-;-;-;-;-;-;-;-;-;-;-;-;-;-;-;-;-;-;-;-;-;-;-;-;-;-;-;-;-;-;-;-;-	8498	363.497	0.556027	0.201628	2.75768	0.00582126	0.037129	432.599	294.395	6.49733	4.31567	NoSignifi
ENSMUSG00000018417	1;1;1;1;1;1;1;1;1;1;1;1;1;1;1;1;1;1;1;1;1;1;1;1;1;1;1;1;1;1;1;1;1;1;1;1;1;1;1;1;1;1;1;1;1;1;1;1;1;1;1;1;1;1;1;1;1;1;1;1;1;1;1;1;1;1;1;1;1;1;1;1;1;1;1;1;1;1;1;1;1;1;1;1;1;1;1;1;1;1;1;1;1;1;1;1;1;1;1;1;1;1;1;1;1;1;1;1;1;1;1;1;1;1;1;1;1;1;1;1;1;1;1;1;1;1;1;1;1;1;1;1;1;1;1;1;1;1;1;1;1;1;1;1;1;1;1;1;1;1;1;1;1;1;1;1;1;1;1;1;1;1;1;1;1;1;1;1;1;1;1;1;1;1;1	51749765;51749982;51749989;51749994;51755643;51755643;51755643;51755643;51757105;51757105;51757105;51757105;51757876;51757876;51757876;51757876;51760295;51760295;51760295;51760295;51760353;51762492;51762492;51762492;51762492;51762492;51762522;51762590;51763890;51763890;51763890;51763890;51763890;51763890;51763890;51766822;51766822;51766822;51766822;51766876;51768650;51769004;51769004;51769004;517…	51751296;51751296;51751296;51751296;51755770;51755770;51755770;51755770;51757257;51757257;51757257;51757257;51758008;51758008;51758008;51758008;51760401;51760401;51760401;51760401;51760401;51762626;51762626;51762626;51762626;51762626;51762626;51762626;51763964;51763964;51764470;51763964;51763964;51763964;51763964;51766908;51767392;51766908;51766908;51766908;51768736;51769090;51769090;51769090;517…	-;-;-;-;-;-;-;-;-;-;-;-;-;-;-;-;-;-;-;-;-;-;-;-;-;-;-;-;-;-;-;-;-;-;-;-;-;-;-;-;-;-;-;-;-;-;-;-;-;-;-;-;-;-;-;-;-;-;-;-;-;-;-;-;-;-;-;-;-;-;-;-;-;-;-;-;-;-;-;-;-;-;-;-;-;-;-;-;-;-;-;-;-;-;-;-;-;-;-;-;-;-;-;-;-;-;-;-;-;-;-;-;-;-;-;-;-;-;-;-;-;-;-;-;-;-;-;-;-;-;-;-;-;-;-;-;-;-;-;-;-;-;-;-;-;-;-;-;-;-;-;-;-;-;-;-;-;-;-;-;-;-;-;-;-;-;-;-;-;-;-;-;-;-;-	10792	554.419	-0.258072	0.121711	-2.12037	0.0339748	0.141297	504.88	603.959	5.96	6.95167	NoSignifi
ENSMUSG00000026104	1;1;1;1;1;1;1;1;1;1;1;1;1;1;1;1;1;1;1;1;1;1;1;1;1;1;1;1;1;1;1;1;1;1;1;1;1;1;1;1;1;1;1;1;1;1;1;1;1;1;1;1;1;1;1;1;1;1;1;1;1;1;1;1;1;1;1;1;1;1;1;1;1;1;1;1;1;1;1;1;1;1;1;1;1;1;1;1;1;1;1;1;1;1;1;1;1;1;1;1;1;1;1;1;1;1;1;1;1;1;1;1;1;1;1;1;1;1;1;1;1;1;1;1;1;1;1;1;1;1;1;1;1;1;1;1;1;1;1;1;1;1;1;1;1;1;1;1;1;1;1;1;1;1;1;1;1;1;1;1;1;1;1;1;1;1;1;1;1;1;1;1;1;1;1;1;1	52119440;52119455;52119490;52119492;52119498;52119549;52119559;52119572;52119624;52119912;52119912;52119912;52119912;52119912;52119912;52119912;52119912;52119912;52122591;52122591;52122591;52122591;52122591;52122591;52122591;52122591;52123114;52123114;52123114;52123114;52123114;52123114;52123114;52123114;52126520;52126520;52126520;52126520;52126520;52126520;52126520;52126520;52132544;52132544;521…	52119623;52119623;52119604;52119608;52119623;52119604;52119623;52119623;52119793;52120035;52120072;52120394;52120035;52120035;52120072;52120110;52120072;52120072;52122721;52122721;52122721;52122721;52122721;52122721;52122721;52122721;52123258;52123258;52123258;52123258;52123258;52123258;52123258;52123258;52126618;52126618;52126618;52126618;52126618;52126618;52126618;52126618;52132633;52132633;521…	+;+;+;+;+;+;+;+;+;+;+;+;+;+;+;+;+;+;+;+;+;+;+;+;+;+;+;+;+;+;+;+;+;+;+;+;+;+;+;+;+;+;+;+;+;+;+;+;+;+;+;+;+;+;+;+;+;+;+;+;+;+;+;+;+;+;+;+;+;+;+;+;+;+;+;+;+;+;+;+;+;+;+;+;+;+;+;+;+;+;+;+;+;+;+;+;+;+;+;+;+;+;+;+;+;+;+;+;+;+;+;+;+;+;+;+;+;+;+;+;+;+;+;+;+;+;+;+;+;+;+;+;+;+;+;+;+;+;+;+;+;+;+;+;+;+;+;+;+;+;+;+;+;+;+;+;+;+;+;+;+;+;+;+;+;+;+;+;+;+;+;+;+;+;+;+;+	7105	158.684	0.0634166	0.209408	0.302838	0.762013	0.896827	162.364	155.004	2.90433	2.71233	NoSignifi
ENSMUSG00000026103	1;1;1;1;1;1;1;1;1;1;1;1;1;1;1;1;1;1;1;1;1;1;1;1;1;1;1;1;1;1;1;1;1;1;1;1;1;1;1;1;1;1;1;1;1;1;1;1;1;1;1;1;1;1;1;1;1;1;1;1;1;1;1;1;1;1;1;1;1;1;1;1;1;1;1;1;1;1;1;1;1;1;1;1;1;1;1;1;1;1;1;1;1;1;1;1;1;1;1;1;1;1;1;1;1;1;1;1;1;1;1;1;1;1;1;1;1;1;1;1;1;1;1;1	52163448;52165941;52166128;52166264;52166282;52168336;52168336;52168336;52168336;52168336;52168447;52168485;52168485;52168485;52168485;52168897;52168897;52168897;52168897;52184104;52185280;52185280;52187683;52188679;52188679;52188679;52188679;52188679;52188679;52188679;52188685;52189423;52189423;52189423;52189423;52189423;52189423;52189423;52189423;52189468;52190879;52190879;52190879;52191111;521…	52166314;52166314;52166314;52166314;52166314;52168975;52168399;52168399;52168399;52168399;52168561;52169145;52168561;52168561;52168561;52168958;52168958;52168958;52168958;52187794;52187853;52187794;52187794;52188771;52188771;52188771;52188771;52188771;52188771;52188771;52188771;52189554;52189554;52189554;52189554;52189554;52189554;52189554;52189554;52189554;52190909;52190910;52190909;52191287;521…	-;-;-;-;-;-;-;-;-;-;-;-;-;-;-;-;-;-;-;-;-;-;-;-;-;-;-;-;-;-;-;-;-;-;-;-;-;-;-;-;-;-;-;-;-;-;-;-;-;-;-;-;-;-;-;-;-;-;-;-;-;-;-;-;-;-;-;-;-;-;-;-;-;-;-;-;-;-;-;-;-;-;-;-;-;-;-;-;-;-;-;-;-;-;-;-;-;-;-;-;-;-;-;-;-;-;-;-;-;-;-;-;-;-;-;-;-;-;-;-;-;-;-;-	15057	2235.07	-0.344864	0.0870088	-3.96355	7.38436e-05	0.000960309	1969.47	2500.67	16.663	20.6453	NoSignifi
ENSMUSG00000002881	1;1;1;1;1;1;1;1;1;1;1;1;1;1;1;1;1;1;1;1;1;1;1;1;1;1;1;1;1	52457294;52457294;52459218;52459241;52462088;52462088;52462088;52462088;52464785;52464785;52464785;52464785;52466890;52466890;52466890;52479238;52479238;52479238;52480871;52480871;52480871;52489921;52489921;52489921;52490310;52499850;52500210;52500210;52500210	52459306;52459306;52459306;52459306;52462204;52462204;52462204;52462204;52464947;52464947;52464947;52464944;52467057;52466979;52466979;52479289;52479289;52479289;52481004;52481004;52481004;52490736;52490755;52490755;52490636;52499997;52500315;52500679;52500300	-;-;-;-;-;-;-;-;-;-;-;-;-;-;-;-;-;-;-;-;-;-;-;-;-;-;-;-;-	4100	712.93	0.136827	0.137677	0.993831	0.320305	0.600953	746.875	678.985	23.161	20.5833	NoSignifi
ENSMUSG00000043015	1;1;1;1;1;1;1;1;1;1;1;1;1;1;1;1;1;1;1;1;1;1;1;1;1;1;1;1;1;1;1;1;1;1;1;1;1;1;1;1;1;1;1;1;1;1;1	52630703;52630737;52630747;52630752;52630797;52637365;52637365;52637365;52637365;52637365;52640829;52640829;52640829;52641171;52641171;52641171;52641516;52641984;52642319;52642319;52642319;52642319;52643122;52643168;52645181;52645261;52645261;52645261;52645261;52645261;52645261;52648750;52648750;52648750;52648750;52648750;52648750;52648750;52648750;52649706;52649706;52649706;52649706;52649706;526…	52630851;52630851;52630851;52632941;52630851;52637480;52637480;52637480;52637480;52637480;52641060;52641060;52641060;52641243;52641243;52641243;52643236;52642153;52642412;52642412;52642412;52642412;52643236;52643236;52645486;52645486;52645486;52645486;52645486;52645486;52645486;52648926;52648926;52648926;52648926;52648926;52648926;52648926;52648926;52650027;52650656;52650702;52651919;52650729;526…	+;+;+;+;+;+;+;+;+;+;+;+;+;+;+;+;+;+;+;+;+;+;+;+;+;+;+;+;+;+;+;+;+;+;+;+;+;+;+;+;+;+;+;+;+;+;+	7078	18.3398	-0.0519306	0.503555	-0.103128	0.917861	0.967142	18.0036	18.6759	0.324333	0.328667	NoSignifi
ENSMUSG00000041439	1;1;1;1;1;1;1;1;1;1;1;1;1;1;1;1;1;1;1;1;1;1;1;1;1;1;1;1	52656286;52656527;52657435;52658699;52659986;52660807;52660807;52660903;52662390;52662390;52662390;52662390;52663285;52663285;52663285;52663285;52669169;52675623;52676478;52676478;52676478;52708164;52708164;52708164;52708164;52727023;52727023;52727023	52658545;52658545;52660298;52658723;52661087;52661087;52661087;52661087;52662488;52662488;52662488;52662488;52663446;52663446;52663446;52663446;52669351;52676575;52676575;52676575;52676575;52709755;52709755;52709195;52709755;52727358;52727462;52727462	-;-;-;-;-;-;-;-;-;-;-;-;-;-;-;-;-;-;-;-;-;-;-;-;-;-;-;-	8231	72.4452	-0.621576	0.2971	-2.09215	0.0364255	0.148539	57.2613	87.629	0.884	1.32167	NoSignifi
ENSMUSG00000026102	1;1;1;1;1;1;1;1;1;1;1;1;1;1;1;1;1;1;1;1;1;1;1	52785427;52789668;52790056;52791688;52791688;52791688;52794470;52794470;52794470;52794665;52796979;52797041;52797041;52797066;52799285;52799285;52799285;52799285;52799285;52800119;52817402;52817402;52817512	52790217;52790217;52790217;52791862;52791862;52791862;52794670;52795048;52794670;52794670;52797101;52797101;52797101;52797101;52799536;52799536;52799536;52799536;52799488;52800371;52817451;52817688;52817568	-;-;-;-;-;-;-;-;-;-;-;-;-;-;-;-;-;-;-;-;-;-;-	6460	318.073	-0.183655	0.184774	-0.993945	0.32025	0.600946	297.791	338.354	5.888	6.50867	NoSignifi
ENSMUSG00000041426	1;1;1;1;1;1;1;1;1;1;1;1;1;1;1;1;1;1;1;1;1;1;1;1;1;1;1;1;1;1;1;1;1;1;1;1;1;1;1;1;1;1;1;1;1;1	52844929;52845013;52845044;52845046;52851768;52853668;52853668;52853668;52853668;52860028;52860028;52860028;52860028;52862268;52862268;52862268;52865089;52865549;52865549;52865549;52865549;52868906;52868906;52868906;52868906;52885103;52885103;52885103;52885103;52901188;52901188;52901188;52902633;52902847;52902847;52904642;52904642;52904642;52905371;52905371;52905371;52913731;52913731;52916637;529…	52848693;52845144;52845144;52845144;52851901;52853710;52853710;52853710;52853710;52860143;52860165;52860165;52860165;52862352;52862352;52862352;52865147;52865629;52865629;52865629;52865629;52868958;52868958;52868958;52868958;52885181;52885181;52885337;52885181;52901320;52901333;52901333;52902933;52902933;52902933;52904700;52904700;52904700;52905452;52905452;52905452;52913760;52913850;52916670;529…	+;+;+;+;+;+;+;+;+;+;+;+;+;+;+;+;+;+;+;+;+;+;+;+;+;+;+;+;+;+;+;+;+;+;+;+;+;+;+;+;+;+;+;+;+;+	6059	67.7374	0.0567895	0.324389	0.175066	0.861028	0.942209	69.061	66.4138	1.45567	1.36567	NoSignifi
ENSMUSG00000043629	1;1;1;1;1;1;1;1;1;1;1;1;1;1;1;1;1	52922324;52922324;52922324;52925183;52925187;52925188;52925198;52952615;52953197;52963053;52971971;52990106;52991269;52991269;52992626;52992626;53020094	52925734;52925734;52925734;52925734;52925734;52925734;52925734;52952844;52953350;52963260;52972046;52990164;52991343;52991343;52992655;52992656;53020179	-;-;-;-;-;-;-;-;-;-;-;-;-;-;-;-;-	4330	2.88342	-0.582767	1.32213	-0.440778	0.659373	0.845579	2.31025	3.45659	0.0683333	0.0983333	NoSignifi
ENSMUSG00000026098	1;1;1;1;1;1;1;1;1;1;1;1;1;1;1;1;1;1;1;1;1;1;1;1;1;1;1;1;1;1;1;1;1;1;1;1;1;1;1;1;1;1	53189187;53192100;53194928;53196823;53197112;53206562;53206562;53207576;53207576;53207963;53207963;53216231;53216231;53256629;53256629;53262895;53267828;53267828;53267828;53267863;53275070;53275070;53275070;53275070;53275121;53275143;53281941;53281941;53281941;53281941;53281941;53281941;53281947;53290379;53290379;53295293;53296732;53296732;53296819;53296886;53296886;53296886	53189498;53192260;53195058;53197302;53197302;53207412;53207412;53207719;53207719;53208085;53208085;53216347;53216347;53256792;53256792;53265428;53267930;53267930;53267930;53267930;53275252;53275252;53275252;53275252;53275252;53275252;53282092;53282408;53282092;53282092;53282092;53282092;53282092;53290423;53290423;53297015;53297015;53296975;53297015;53296967;53297017;53297018	-;-;-;-;-;-;-;-;-;-;-;-;-;-;-;-;-;-;-;-;-;-;-;-;-;-;-;-;-;-;-;-;-;-;-;-;-;-;-;-;-;-	7542	29.9699	-0.136634	0.35326	-0.38678	0.698919	0.866593	28.5607	31.3791	0.482333	0.516667	NoSignifi
ENSMUSG00000026097	1;1;1;1;1;1	53297095;53297095;53298972;53298972;53305455;53308827	53297188;53297188;53299152;53301953;53305606;53310309	+;+;+;+;+;+	4711	134.598	0.535658	0.184445	2.90416	0.00368238	0.0256178	159.232	109.965	4.31033	2.901	NoSignifi
ENSMUSG00000026096	1;1;1;1;1;1;1;1;1;1;1;1;1;1;1;1;1;1;1;1;1;1;1;1;1;1;1;1;1;1;1;1;1;1;1;1;1;1;1;1;1	53313624;53313654;53313657;53313657;53313663;53313673;53314856;53314856;53314856;53314856;53314856;53314856;53316481;53317902;53317902;53317902;53317907;53319709;53319943;53319943;53319943;53319943;53321080;53321080;53321080;53321080;53321080;53321305;53321496;53321496;53321496;53321496;53323167;53323167;53323167;53323167;53323167;53326004;53326004;53326004;53326004	53313858;53313858;53313858;53313858;53313858;53313858;53315099;53318658;53315099;53315099;53315099;53315099;53316632;53318289;53318289;53318289;53318289;53320296;53320296;53320296;53320296;53320296;53321210;53321210;53321210;53321210;53321210;53321384;53321567;53321567;53321567;53321567;53323270;53323270;53324064;53323270;53323270;53326175;53326167;53326174;53326343	+;+;+;+;+;+;+;+;+;+;+;+;+;+;+;+;+;+;+;+;+;+;+;+;+;+;+;+;+;+;+;+;+;+;+;+;+;+;+;+;+	6147	42.7459	0.0150188	0.299713	0.0501104	0.960034	0.986277	42.9394	42.5524	0.89	0.860667	NoSignifi
ENSMUSG00000026095	1;1;1;1;1;1;1;1;1;1;1;1;1;1;1;1;1;1;1;1;1;1	53344617;53344645;53346580;53346580;53347015;53347831;53348238;53348446;53349987;53349987;53349987;53349987;53350317;53350880;53350880;53350880;53350880;53352242;53352530;53352530;53352530;53352530	53344979;53344979;53346761;53346761;53348558;53348558;53348558;53348558;53350062;53350062;53350062;53350062;53350933;53350933;53351275;53350933;53350933;53352422;53352570;53352752;53352752;53352752	-;-;-;-;-;-;-;-;-;-;-;-;-;-;-;-;-;-;-;-;-;-	3528	51.6282	-0.0743727	0.287017	-0.259123	0.79554	0.91328	50.3116	52.9448	1.81633	1.86567	NoSignifi
ENSMUSG00000096141	1;1;1;1;1;1;1;1;1;1;1;1;1;1;1;1;1;1;1;1;1;1;1;1;1;1;1;1;1;1;1;1;1;1;1;1;1;1;1;1;1;1;1;1;1;1;1;1;1;1;1;1;1;1;1;1;1;1;1;1;1;1;1;1;1;1;1;1;1;1	53397006;53405676;53411506;53413732;53419545;53423229;53425167;53427826;53432891;53433951;53437431;53444441;53447318;53448929;53456536;53457671;53468620;53472801;53479652;53483297;53494578;53495686;53496816;53501478;53503504;53518621;53521098;53522211;53523789;53524938;53528673;53531108;53534421;53535375;53537497;53540879;53544428;53547143;53559040;53559279;53561902;53565663;53567035;53577189;535…	53397313;53405779;53411683;53413884;53419775;53423366;53425352;53427987;53433091;53434112;53437607;53444533;53447512;53449055;53456871;53457804;53468810;53472955;53479815;53483482;53494758;53496032;53497146;53501707;53504376;53518840;53521224;53522379;53523944;53525135;53528897;53531239;53534597;53535557;53537646;53541127;53544526;53547355;53559167;53559381;53562070;53565772;53567247;53577329;535…	-;-;-;-;-;-;-;-;-;-;-;-;-;-;-;-;-;-;-;-;-;-;-;-;-;-;-;-;-;-;-;-;-;-;-;-;-;-;-;-;-;-;-;-;-;-;-;-;-;-;-;-;-;-;-;-;-;-;-;-;-;-;-;-;-;-;-;-;-;-	12767	1.83275	0.747942	1.71174	0.436949	0.662148	0.846651	2.27237	1.39314	0.023	0.0136667	NoSignifi
ENSMUSG00000026094	1;1;1;1;1;1;1;1;1;1;1;1;1;1;1	53755506;53760573;53760982;53761149;53762589;53762589;53764032;53764032;53765921;53765921;53771610;53771610;53776517;53785074;53785074	53757770;53762693;53761161;53761161;53762637;53762637;53764158;53764158;53766065;53766065;53771822;53771822;53776679;53785157;53785224	-;-;-;-;-;-;-;-;-;-;-;-;-;-;-	5185	252.334	0.519769	0.171606	3.02885	0.00245484	0.0184402	297.443	207.224	7.299	4.973	NoSignifi
ENSMUSG00000042807	1;1;1;1;1;1;1;1;1;1;1;1;1;1;1;1;1;1;1;1;1;1;1;1;1;1;1;1;1;1;1;1;1;1;1;1;1;1;1;1;1;1;1;1;1;1;1;1;1;1;1;1;1;1;1;1;1;1;1;1;1;1;1;1;1;1;1;1;1;1;1;1;1;1;1;1;1;1;1	53806876;53806882;53826876;53826876;53827885;53827885;53830642;53830642;53831510;53831510;53832622;53832622;53832692;53839012;53839012;53839012;53839017;53840714;53840714;53840714;53840714;53841121;53851573;53851573;53851573;53853169;53853169;53853169;53865041;53865041;53865041;53866440;53868836;53868836;53885329;53885329;53887583;53887583;53891126;53891126;53904249;53904249;53913241;53913241;539…	53813333;53813333;53826988;53826988;53827970;53827970;53830756;53830756;53831656;53831656;53832751;53832751;53832751;53839110;53839110;53839110;53839110;53840866;53840866;53840866;53840866;53841171;53851686;53851686;53851686;53853289;53853289;53853289;53865150;53865150;53865150;53866512;53868919;53868919;53885425;53885425;53887685;53887685;53891260;53891260;53904434;53904434;53913365;53913365;539…	-;-;-;-;-;-;-;-;-;-;-;-;-;-;-;-;-;-;-;-;-;-;-;-;-;-;-;-;-;-;-;-;-;-;-;-;-;-;-;-;-;-;-;-;-;-;-;-;-;-;-;-;-;-;-;-;-;-;-;-;-;-;-;-;-;-;-;-;-;-;-;-;-;-;-;-;-;-;-	12947	74.0464	-1.14909	0.298024	-3.85571	0.000115394	0.00140679	46.028	102.065	0.453	0.977333	DownInTCKO
ENSMUSG00000041303	1;1;1;1;1;1;1;1;1;1;1;1;1;1;1;1;1;1;1;1;1;1;1	54396004;54399129;54403511;54404980;54405837;54415884;54416722;54417659;54419383;54420149;54420396;54423501;54423501;54424009;54424009;54427304;54427400;54428762;54428762;54430499;54434054;54437832;54438813	54398002;54399281;54403635;54405170;54406074;54416019;54416823;54417861;54419554;54420499;54420499;54423573;54423573;54424054;54424156;54427565;54427565;54428911;54428953;54430622;54434238;54437943;54438971	-;-;-;-;-;-;-;-;-;-;-;-;-;-;-;-;-;-;-;-;-;-;-	4925	243.103	-0.0671971	0.150101	-0.44768	0.654384	0.842802	237.585	248.621	6.13867	6.272	NoSignifi
ENSMUSG00000073678	1;1;1;1;1;1;1;1;1;1;1;1;1;1;1;1;1;1;1;1;1;1;1;1;1;1;1;1;1;1;1;1;1;1;1;1;1;1;1;1;1	54472994;54481852;54486470;54490221;54492029;54493209;54494801;54497534;54510028;54511394;54511901;54512597;54512772;54514837;54521292;54524284;54524316;54525368;54525368;54526200;54528512;54528512;54530117;54530117;54530854;54530854;54532022;54532022;54533419;54533419;54535955;54535955;54543038;54543038;54547939;54547939;54550977;54550977;54554603;54557434;54557434	54480844;54481956;54486657;54490271;54492164;54493406;54494891;54497627;54510066;54511502;54511967;54512648;54512845;54514912;54521369;54524367;54524367;54525414;54525414;54529446;54528595;54528595;54530172;54530172;54530959;54530959;54532088;54532088;54533471;54533471;54536112;54536112;54543209;54543209;54548114;54548114;54551130;54551130;54557627;54557684;54557682	-;-;-;-;-;-;-;-;-;-;-;-;-;-;-;-;-;-;-;-;-;-;-;-;-;-;-;-;-;-;-;-;-;-;-;-;-;-;-;-;-	16611	133.122	-0.0699614	0.188824	-0.370511	0.711002	0.873375	130.088	136.156	0.996667	1.01867	NoSignifi
ENSMUSG00000052331	1;1;1;1;1;1;1;1;1;1;1;1;1;1;1;1;1;1;1;1;1;1;1;1;1;1;1;1;1;1;1;1;1;1;1;1;1;1;1;1;1;1;1;1;1;1;1;1;1;1;1;1;1;1;1;1;1;1;1;1;1;1;1;1;1;1;1;1;1;1;1;1;1;1;1;1;1;1;1;1;1;1;1;1;1;1;1;1;1;1;1;1;1;1;1;1;1;1;1;1;1;1;1;1;1;1;1;1;1;1;1;1;1;1;1;1;1;1;1;1;1;1;1;1;1;1;1;1;1;1;1;1;1;1;1;1;1;1;1;1;1;1	54645340;54645340;54645342;54649097;54651669;54651669;54651669;54651669;54653743;54653743;54653743;54653743;54654911;54655080;54655080;54655080;54655080;54655661;54655661;54655661;54655661;54655661;54657616;54657616;54657616;54657616;54657616;54658919;54658919;54658919;54661001;54661001;54661001;54661001;54662654;54662654;54662654;54662654;54663899;54663899;54663899;54663899;54667213;54667372;546…	54648335;54648613;54648335;54649600;54651760;54651760;54651760;54651760;54653825;54653825;54653825;54653825;54655162;54655162;54655162;54655162;54655162;54655806;54655806;54655806;54655806;54655806;54659006;54657699;54657687;54657699;54657699;54659006;54659006;54659006;54661217;54661217;54661217;54661217;54662771;54662771;54662771;54662771;54663986;54663986;54663986;54663986;54667573;54667573;546…	-;-;-;-;-;-;-;-;-;-;-;-;-;-;-;-;-;-;-;-;-;-;-;-;-;-;-;-;-;-;-;-;-;-;-;-;-;-;-;-;-;-;-;-;-;-;-;-;-;-;-;-;-;-;-;-;-;-;-;-;-;-;-;-;-;-;-;-;-;-;-;-;-;-;-;-;-;-;-;-;-;-;-;-;-;-;-;-;-;-;-;-;-;-;-;-;-;-;-;-;-;-;-;-;-;-;-;-;-;-;-;-;-;-;-;-;-;-;-;-;-;-;-;-;-;-;-;-;-;-;-;-;-;-;-;-;-;-;-;-;-;-	14175	327.407	-0.373496	0.146097	-2.5565	0.0105731	0.0590376	285.177	369.638	2.56633	3.24167	NoSignifi
ENSMUSG00000025982	1;1;1;1;1;1;1;1;1;1;1;1;1;1;1;1;1;1;1;1;1;1;1;1;1;1;1;1;1;1;1;1;1;1;1;1;1;1;1;1;1;1;1;1;1;1;1;1;1;1;1;1;1;1;1;1;1	54985169;54985173;54987939;54987939;54988953;54990303;54990303;54994330;54995366;54996817;54997012;54998038;54999627;55000015;55000242;55000644;55001012;55001383;55003104;55003151;55003293;55003293;55005802;55005802;55006171;55006171;55007480;55007480;55007666;55012102;55012102;55012102;55012252;55014483;55014483;55014483;55014483;55014869;55014869;55015801;55015931;55016376;55016376;55016376;550…	54987492;54987492;54988155;54988155;54992541;54991115;54990575;54994461;54995486;54996928;54997194;54998259;54999752;55000161;55000387;55000914;55001098;55001562;55003205;55003205;55003490;55003490;55005923;55005923;55006383;55006383;55007717;55007717;55007717;55012272;55012272;55012272;55012272;55014562;55014562;55016490;55014562;55014924;55015193;55016182;55016490;55016490;55016490;55016490;550…	-;-;-;-;-;-;-;-;-;-;-;-;-;-;-;-;-;-;-;-;-;-;-;-;-;-;-;-;-;-;-;-;-;-;-;-;-;-;-;-;-;-;-;-;-;-;-;-;-;-;-;-;-;-;-;-;-	11370	2078.42	0.0814605	0.0900694	0.904419	0.365773	0.640759	2136.98	2019.87	23.9563	22.0893	NoSignifi
ENSMUSG00000025981	1;1;1;1;1;1;1;1;1;1;1	55052770;55052770;55052869;55059639;55061275;55064181;55064181;55067497;55067497;55071636;55071636	55052990;55052990;55054093;55061757;55061424;55064373;55064373;55067598;55067598;55072702;55071953	+;+;+;+;+;+;+;+;+;+;+	4805	455.741	0.116186	0.122078	0.95174	0.341229	0.62106	474.191	437.292	12.5743	11.306	NoSignifi
ENSMUSG00000025980	1;1;1;1;1;1;1;1;1;1;1;1;1;1;1;1;1;1;1;1	55077835;55078529;55079056;55080102;55081073;55081660;55082058;55083067;55083067;55083725;55083725;55084533;55084533;55084533;55086766;55086766;55086766;55087779;55087989;55088145	55078440;55078707;55079230;55080347;55081172;55081828;55082151;55083162;55083162;55083807;55083807;55084785;55084785;55084785;55086941;55086941;55086941;55088024;55088243;55088243	-;-;-;-;-;-;-;-;-;-;-;-;-;-;-;-;-;-;-;-	2642	2002.37	0.642674	0.131873	4.87344	1.09672e-06	2.30723e-05	2440.79	1563.94	117.63	73.7	NoSignifi
ENSMUSG00000073676	1;1;1;1;1;1	55088132;55088314;55089051;55089051;55090713;55091070	55088412;55088412;55089215;55089915;55090802;55091307	+;+;+;+;+;+	1474	535.897	0.459468	0.142514	3.22403	0.00126399	0.010828	620.463	451.332	53.609	38.1177	NoSignifi
ENSMUSG00000025979	1;1;1;1;1;1;1;1;1;1;1;1;1;1;1;1;1;1;1;1;1;1;1;1;1;1;1;1;1;1;1;1;1;1;1;1;1;1;1;1;1;1;1;1;1;1;1	55131231;55131231;55131260;55131282;55131287;55131320;55131326;55136677;55136677;55136677;55136677;55136677;55136677;55145124;55145124;55145124;55145124;55145124;55147630;55148319;55148319;55148319;55148319;55148319;55148548;55148548;55148548;55148548;55148548;55148548;55150146;55150146;55150146;55150146;55150146;55150146;55150971;55150971;55150971;55150971;55150971;55152675;55152675;55152675;551…	55131359;55131359;55131359;55131359;55131359;55131625;55131359;55136739;55136739;55136739;55136739;55136739;55136739;55145383;55145224;55145224;55145224;55145224;55148517;55148361;55148361;55148361;55148361;55148361;55148634;55148634;55148634;55148634;55148634;55148634;55150225;55150225;55150225;55151082;55150225;55150225;55151082;55151082;55151082;55151082;55151082;55152783;55153359;55152999;551…	+;+;+;+;+;+;+;+;+;+;+;+;+;+;+;+;+;+;+;+;+;+;+;+;+;+;+;+;+;+;+;+;+;+;+;+;+;+;+;+;+;+;+;+;+;+;+	4855	519.366	-0.0917399	0.110059	-0.833551	0.404534	0.672268	503.017	535.715	13.197	13.7107	NoSignifi
ENSMUSG00000025978	1;1;1;1;1;1;1;1;1;1;1;1;1;1;1;1;1;1;1;1;1;1;1;1;1;1;1	55170159;55171748;55184950;55184950;55194244;55194244;55195516;55195516;55201345;55201651;55203945;55204183;55204183;55204183;55206336;55206336;55206336;55206336;55211150;55211150;55214120;55214120;55223942;55226121;55226121;55226121;55226121	55172082;55172082;55185028;55185028;55194347;55194347;55195637;55195637;55201422;55202214;55204392;55204392;55204392;55204392;55206489;55206615;55206615;55206615;55211261;55211261;55214303;55214303;55225255;55226782;55226782;55226782;55226782	-;-;-;-;-;-;-;-;-;-;-;-;-;-;-;-;-;-;-;-;-;-;-;-;-;-;-	5871	108.988	-0.287267	0.273676	-1.04966	0.293874	0.574483	98.267	119.708	2.12333	2.53433	NoSignifi
ENSMUSG00000046994	1	55237177	55248470	+	11294	225.707	-0.00837787	0.151543	-0.0552838	0.955912	0.985191	224.958	226.455	2.53833	2.49233	NoSignifi
ENSMUSG00000038349	1;1;1;1;1;1;1;1;1;1	55405921;55695745;55701930;55702025;55713421;55713421;55715494;55715494;55735121;55751281	55406630;55698219;55702133;55702133;55713496;55713496;55715603;55715603;55735227;55754285	+;+;+;+;+;+;+;+;+;+	6687	175.746	1.02666	0.308735	3.32537	0.000883017	0.0080042	235.848	115.644	4.487	2.14067	UpInTCKO
ENSMUSG00000038331	1;1;1;1;1;1;1;1;1;1;1;1;1;1;1;1;1;1;1;1;1;1;1;1;1;1;1;1;1;1;1;1;1	56793981;56793986;56793988;56831439;56831439;56831439;56845576;56845576;56845576;56850171;56850171;56850171;56871312;56871312;56871312;56891163;56891163;56897946;56897946;56898991;56898991;56948079;56948079;56948134;56969632;56969653;56969653;56969653;56969740;56971112;56971112;56974239;56978421	56797244;56797244;56797244;56831636;56831636;56831636;56845731;56845731;56845731;56850383;56850383;56850383;56871784;56871784;56871784;56891265;56891265;56898069;56898069;56899117;56899117;56948255;56948255;56948255;56969840;56969872;56969880;56969880;56969880;56971858;56972502;56974321;56978650	-;-;-;-;-;-;-;-;-;-;-;-;-;-;-;-;-;-;-;-;-;-;-;-;-;-;-;-;-;-;-;-;-	6788	400.73	-0.674403	0.13645	-4.9425	7.71259e-07	1.67788e-05	308.816	492.643	5.78767	9.01767	NoSignifi
ENSMUSG00000038323	1;1;1;1;1;1;1	57377620;57377633;57377640;57379707;57380042;57380042;57382743	57377946;57377946;57377946;57379812;57380078;57380162;57385423	+;+;+;+;+;+;+	3235	119.156	0.244002	0.192595	1.26692	0.205185	0.466866	129.19	109.122	5.081	4.195	NoSignifi
ENSMUSG00000048495	1;1;1;1;1;1;1;1;1;1;1;1;1;1;1;1;1;1;1;1;1;1;1;1;1;1;1;1;1;1;1;1;1;1;1;1;1;1;1;1;1;1;1;1;1;1;1;1;1;1;1;1;1;1;1;1;1;1	57388237;57388240;57388240;57388405;57388416;57388666;57388686;57390642;57390642;57390642;57390642;57390642;57390642;57390642;57390712;57391429;57391449;57391449;57391449;57391449;57391449;57391449;57393185;57393350;57393350;57393350;57393350;57393350;57393350;57393350;57393585;57393670;57394047;57394047;57394047;57394047;57394047;57394047;57396727;57396727;57396727;57396727;57396727;57396727;573…	57388752;57388752;57388752;57388752;57388752;57388752;57388752;57390758;57390758;57390758;57390758;57390771;57390758;57390758;57390758;57391536;57391740;57391536;57391511;57391536;57391536;57391536;57393487;57393487;57393487;57393487;57393698;57393487;57394091;57393487;57393694;57393694;57394091;57394091;57394091;57394091;57394091;57394091;57396796;57396796;57396796;57396796;57396796;57396796;573…	-;-;-;-;-;-;-;-;-;-;-;-;-;-;-;-;-;-;-;-;-;-;-;-;-;-;-;-;-;-;-;-;-;-;-;-;-;-;-;-;-;-;-;-;-;-;-;-;-;-;-;-;-;-;-;-;-;-	2808	51.3801	0.269302	0.290239	0.927862	0.353479	0.630573	56.1114	46.6489	2.54733	2.062	NoSignifi
ENSMUSG00000025971	1;1;1;1;1;1	57406328;57406759;57409912;57411723;57413240;57415656	57407222;57411632;57409983;57411849;57413387;57417953	+;+;+;+;+;+	7878	45.1248	0.0827977	0.30527	0.271228	0.786216	0.908073	46.3358	43.9137	0.750667	0.693667	NoSignifi
ENSMUSG00000038305	1;1;1;1;1;1;1;1;1;1;1;1;1;1;1;1;1;1;1;1;1;1;1;1;1;1;1;1;1;1;1;1;1;1;1;1;1;1;1;1;1;1;1;1;1;1;1;1;1;1;1;1;1;1;1;1;1;1;1;1;1;1;1;1;1;1;1;1;1;1;1;1;1;1;1;1;1;1;1;1;1;1;1;1;1;1;1;1;1;1;1;1;1;1;1;1;1;1;1;1;1;1;1;1;1;1;1;1;1;1;1;1;1;1;1	57774162;57774249;57774301;57774365;57774419;57774600;57774735;57774744;57774755;57774861;57774890;57774912;57774917;57799305;57799305;57799305;57799305;57799305;57799305;57799305;57799305;57799305;57799305;57799305;57799305;57799305;57832053;57832053;57832053;57832053;57832053;57832053;57832053;57832053;57845571;57855464;57855464;57855464;57855464;57855464;57855464;57855464;57855464;57855464;578…	57774563;57774491;57774491;57774491;57774491;57774801;57774801;57774801;57774801;57775024;57775024;57775024;57775024;57799354;57799580;57799354;57799354;57799354;57799354;57799354;57800438;57799354;57799354;57799354;57799354;57799354;57832306;57832137;57832137;57832137;57832137;57832137;57832137;57832137;57845683;57855524;57857541;57855524;57855524;57855524;57855524;57855524;57855524;57855524;578…	+;+;+;+;+;+;+;+;+;+;+;+;+;+;+;+;+;+;+;+;+;+;+;+;+;+;+;+;+;+;+;+;+;+;+;+;+;+;+;+;+;+;+;+;+;+;+;+;+;+;+;+;+;+;+;+;+;+;+;+;+;+;+;+;+;+;+;+;+;+;+;+;+;+;+;+;+;+;+;+;+;+;+;+;+;+;+;+;+;+;+;+;+;+;+;+;+;+;+;+;+;+;+;+;+;+;+;+;+;+;+;+;+;+;+	8041	252.231	0.794207	0.1768	4.49213	7.05155e-06	0.000122157	320.093	184.37	5.06067	2.848	NoSignifi
ENSMUSG00000054770	1;1;1;1;1;1;1;1;1;1;1;1;1;1;1;1;1;1;1;1;1;1;1;1;1;1;1;1;1;1;1;1;1;1;1;1;1;1;1;1;1;1;1;1;1;1;1;1;1;1	57955101;57955248;57955253;57956072;57956580;57956692;57956720;57959143;57959143;57959143;57959143;57959143;57959143;57959143;57960054;57961158;57961901;57961901;57961901;57961901;57961901;57963068;57963068;57963068;57963068;57963068;57963566;57963602;57965329;57965329;57965351;57965351;57967497;57967497;57967497;57967497;57967497;57967497;57967497;57969407;57970021;57970021;57970021;57970021;579…	57956820;57956820;57956820;57956820;57956820;57956820;57956820;57959245;57959245;57959245;57959245;57959245;57959245;57959245;57961995;57962981;57962102;57961995;57961995;57961995;57961995;57963261;57963447;57963261;57963261;57963261;57965540;57967723;57965540;57965540;57965540;57965540;57967723;57967723;57967723;57967723;57967723;57967723;57967723;57969524;57970079;57970079;57970052;57970048;579…	-;-;-;-;-;-;-;-;-;-;-;-;-;-;-;-;-;-;-;-;-;-;-;-;-;-;-;-;-;-;-;-;-;-;-;-;-;-;-;-;-;-;-;-;-;-;-;-;-;-	12973	145.534	0.0248285	0.20333	0.12211	0.902812	0.960517	146.592	144.475	1.44133	1.386	NoSignifi
ENSMUSG00000026039	1;1;1;1;1;1;1;1;1;1	57995971;57998096;57999964;58001218;58002894;58013507;58015359;58019589;58022716;58024784	57996312;57998221;58000139;58001295;58002979;58013742;58017983;58019742;58025898;58025899	+;+;+;+;+;+;+;+;+;+	7007	33.2549	1.13839	0.38194	2.98055	0.0028773	0.0209085	45.604	20.9058	0.83	0.372	UpInTCKO
ENSMUSG00000063558	1;1;1;1;1;1;1;1;1;1;1;1;1;1;1;1;1;1;1;1;1;1;1;1;1;1;1;1;1;1;1;1;1;1;1;1;1;1;1;1;1;1;1;1;1;1;1;1;1;1	58029931;58029964;58041436;58041436;58043542;58043542;58047135;58047135;58049363;58049363;58053664;58053664;58054648;58054648;58056214;58056214;58057414;58057414;58058132;58058132;58059035;58059379;58061196;58062132;58063372;58063372;58065274;58065274;58068270;58068270;58068732;58068732;58070041;58070041;58073178;58076064;58077443;58078426;58081503;58082012;58085434;58092494;58094421;58095155;580…	58030058;58030058;58041493;58041493;58043638;58043638;58047243;58047243;58049489;58049489;58053725;58053725;58054737;58054737;58056294;58056294;58057558;58057558;58062316;58058224;58059186;58059472;58061305;58062316;58063534;58063534;58065366;58065366;58068439;58068439;58068846;58068846;58070879;58070163;58073274;58076188;58077576;58078513;58081589;58082203;58085661;58092589;58094549;58095229;580…	+;+;+;+;+;+;+;+;+;+;+;+;+;+;+;+;+;+;+;+;+;+;+;+;+;+;+;+;+;+;+;+;+;+;+;+;+;+;+;+;+;+;+;+;+;+;+;+;+;+	8690	40.5489	-0.204834	0.301735	-0.678856	0.497229	0.743441	37.6894	43.4083	0.552667	0.620667	NoSignifi
ENSMUSG00000051223	1;1;1;1;1;1;1;1;1;1;1;1;1;1;1;1;1;1;1;1;1;1;1;1;1;1;1;1;1;1;1;1;1;1;1;1;1;1;1;1;1;1	58392898;58393124;58393132;58393470;58394202;58394202;58394202;58394202;58397676;58397676;58397676;58399004;58399004;58399004;58400079;58400079;58400079;58400707;58400707;58400707;58400707;58401114;58401114;58401114;58401114;58401341;58401341;58401341;58401341;58402887;58402887;58402887;58402887;58403615;58403615;58403615;58404232;58404232;58404232;58405035;58405035;58405035	58393216;58393216;58393216;58393626;58394275;58394275;58394275;58394275;58397852;58397852;58397852;58399098;58399098;58399098;58400144;58400144;58400144;58400842;58400842;58400842;58400842;58401223;58401223;58401223;58401223;58401511;58401511;58401511;58401511;58403033;58403033;58403004;58403033;58403753;58403753;58403753;58404354;58404354;58404354;58405131;58405487;58407353	+;+;+;+;+;+;+;+;+;+;+;+;+;+;+;+;+;+;+;+;+;+;+;+;+;+;+;+;+;+;+;+;+;+;+;+;+;+;+;+;+;+	4033	2904.59	0.263816	0.0806353	3.27172	0.00106895	0.00942768	3169.77	2639.4	100.093	81.355	NoSignifi
ENSMUSG00000026034	1;1;1;1;1;1;1;1;1;1;1;1;1;1;1;1;1;1;1;1;1;1;1;1;1;1;1;1;1;1;1;1;1;1;1;1;1;1;1;1;1;1;1;1;1;1;1;1;1;1;1;1;1;1;1;1;1;1;1;1;1;1;1;1;1;1;1;1;1;1;1;1;1;1;1;1;1;1;1	58410189;58412000;58412000;58412000;58412000;58412000;58412000;58412316;58412647;58412647;58412647;58412647;58412647;58412647;58412647;58412947;58412947;58412947;58412947;58412947;58412947;58412947;58413390;58413390;58413390;58413390;58413390;58413390;58414372;58414372;58414372;58414372;58414372;58414590;58414590;58414590;58414590;58414590;58414590;58414615;58416143;58416457;58416910;58417013;584…	58412340;58412340;58412340;58412340;58412340;58412340;58412340;58412737;58412737;58412737;58412737;58412737;58412737;58412737;58412861;58413026;58413026;58413026;58413026;58413026;58413437;58413026;58413825;58413472;58413472;58413472;58413472;58413472;58414501;58414501;58414501;58414501;58414501;58414684;58414684;58414684;58414684;58415657;58414684;58414684;58417383;58416765;58417179;58417383;584…	-;-;-;-;-;-;-;-;-;-;-;-;-;-;-;-;-;-;-;-;-;-;-;-;-;-;-;-;-;-;-;-;-;-;-;-;-;-;-;-;-;-;-;-;-;-;-;-;-;-;-;-;-;-;-;-;-;-;-;-;-;-;-;-;-;-;-;-;-;-;-;-;-;-;-;-;-;-;-	8132	430.72	-0.00446498	0.153225	-0.0291401	0.976753	0.991241	430.044	431.396	6.745	6.59133	NoSignifi
ENSMUSG00000026035	1;1;1;1;1;1;1;1;1;1;1;1;1;1;1;1;1;1;1;1;1;1;1;1;1;1;1;1;1;1;1;1;1;1;1;1;1;1;1;1;1;1;1;1;1;1;1	58430994;58430994;58430997;58431020;58432072;58433787;58434331;58434331;58434331;58434415;58434419;58438176;58438344;58438344;58438344;58438344;58438344;58438344;58438830;58440843;58440843;58440843;58440843;58440843;58440843;58440843;58442525;58442525;58442525;58442525;58442525;58442525;58442525;58444589;58444589;58444589;58444589;58444589;58444589;58444589;58444811;58445146;58445146;58445146;584…	58431330;58431330;58431330;58431330;58432185;58434449;58434449;58434449;58434449;58434449;58434449;58438411;58438411;58438411;58438411;58438411;58438411;58438411;58440968;58440936;58440936;58440936;58440936;58440936;58440936;58440936;58442599;58442599;58442599;58442599;58442599;58442599;58442599;58444639;58444639;58444639;58444639;58444639;58444639;58444639;58445429;58445176;58445369;58445434;584…	-;-;-;-;-;-;-;-;-;-;-;-;-;-;-;-;-;-;-;-;-;-;-;-;-;-;-;-;-;-;-;-;-;-;-;-;-;-;-;-;-;-;-;-;-;-;-	4291	80.3451	-0.368294	0.238907	-1.54158	0.123175	0.340568	70.2032	90.487	2.08733	2.61933	NoSignifi
ENSMUSG00000026036	1;1;1;1;1;1;1;1;1;1;1;1;1;1;1;1;1;1;1;1;1;1;1;1;1;1;1;1;1;1;1;1;1;1;1	58445151;58445267;58445628;58445729;58447445;58447631;58447634;58447634;58447634;58447634;58449167;58449244;58450387;58450387;58450387;58450387;58450387;58452089;58452089;58452089;58452089;58453404;58455597;58455597;58455597;58455597;58457685;58457780;58457780;58457780;58457780;58461141;58461141;58461141;58480986	58445634;58445634;58445634;58445785;58447546;58448089;58448050;58448089;58448089;58448089;58449426;58449426;58450549;58450507;58450549;58450549;58450549;58452215;58452215;58452215;58452215;58456188;58455735;58455735;58455735;58455735;58457863;58457800;58457863;58457863;58457863;58461384;58462266;58463456;58481816	+;+;+;+;+;+;+;+;+;+;+;+;+;+;+;+;+;+;+;+;+;+;+;+;+;+;+;+;+;+;+;+;+;+;+	7763	261.48	-0.0173152	0.157024	-0.110271	0.912194	0.96472	259.934	263.025	4.25867	4.21067	NoSignifi
ENSMUSG00000026037	1;1;1;1;1;1;1;1;1;1;1;1;1;1;1;1;1;1;1;1;1;1;1;1;1;1;1;1;1;1;1;1;1;1;1;1;1;1;1;1;1;1;1;1	58462771;58464204;58465995;58465995;58467651;58467651;58469668;58469668;58470940;58470940;58472305;58472305;58474809;58474809;58476434;58476434;58480251;58480251;58480311;58480960;58480960;58480960;58483643;58483643;58483698;58492857;58492857;58492857;58493661;58493661;58493661;58497376;58497376;58497376;58500241;58500346;58501323;58501323;58501323;58501842;58501842;58504772;58504772;58504772	58464290;58464290;58466113;58466113;58467712;58467712;58469839;58469839;58471086;58471086;58472401;58472401;58474941;58474941;58476543;58476543;58480349;58480349;58480349;58481449;58481153;58481153;58483703;58483703;58483703;58492888;58492888;58492888;58493750;58493750;58493750;58497465;58497465;58497465;58500384;58500384;58501426;58501416;58501426;58501884;58501890;58504955;58504925;58505109	-;-;-;-;-;-;-;-;-;-;-;-;-;-;-;-;-;-;-;-;-;-;-;-;-;-;-;-;-;-;-;-;-;-;-;-;-;-;-;-;-;-;-;-	3857	128.023	0.153261	0.210572	0.727834	0.466715	0.721664	134.713	121.333	4.44467	3.91467	NoSignifi
ENSMUSG00000038174	1;1;1;1;1;1;1;1;1;1;1;1;1;1;1;1;1;1;1;1;1;1;1;1;1;1;1;1;1;1;1;1;1;1;1;1;1;1;1;1;1;1;1;1;1;1;1;1;1;1;1;1;1;1;1;1;1;1;1;1;1;1;1;1;1;1	58522806;58527021;58527743;58529083;58534485;58534485;58535390;58535390;58535390;58535390;58539559;58539559;58539559;58539559;58540134;58540134;58540134;58540134;58544667;58544667;58544667;58544667;58546107;58546107;58546107;58546107;58548639;58548639;58548639;58548639;58552150;58552150;58552150;58552150;58552187;58556509;58557272;58557272;58557272;58557272;58557272;58557333;58557360;58557977;585…	58530259;58530259;58530259;58530259;58534652;58534652;58535549;58535549;58535549;58535549;58539646;58539646;58539646;58539646;58540250;58540250;58540250;58540250;58544762;58544762;58544762;58544762;58546222;58546222;58546222;58546222;58548719;58548719;58548719;58548719;58552329;58552329;58552329;58552329;58552329;58556564;58557373;58557373;58557373;58557373;58557373;58557373;58557373;58558057;585…	-;-;-;-;-;-;-;-;-;-;-;-;-;-;-;-;-;-;-;-;-;-;-;-;-;-;-;-;-;-;-;-;-;-;-;-;-;-;-;-;-;-;-;-;-;-;-;-;-;-;-;-;-;-;-;-;-;-;-;-;-;-;-;-;-;-	12041	114.788	-0.0853064	0.264097	-0.323012	0.746686	0.890834	111.329	118.248	1.181	1.21833	NoSignifi
ENSMUSG00000026032	1;1;1	58586384;58591090;58595649	58586670;58591249;58595964	+;+;+	763	163.491	-0.0713232	0.171796	-0.415162	0.678024	0.857267	159.317	167.666	26.621	27.337	NoSignifi
ENSMUSG00000047528	1;1;1;1;1;1;1;1;1;1;1;1;1;1;1;1;1;1;1;1;1;1;1;1;1;1;1;1;1;1;1;1;1;1;1;1;1;1;1;1;1;1;1;1;1;1;1;1;1;1;1;1;1;1;1;1;1;1;1;1;1;1;1;1;1;1;1;1;1	58646903;58658120;58658120;58658363;58658996;58658996;58658996;58659223;58659223;58659223;58661400;58661400;58661400;58661400;58666827;58666827;58666827;58666827;58666895;58667729;58667729;58667729;58667729;58667729;58669428;58669428;58669428;58669428;58669428;58670370;58670370;58670370;58670370;58676196;58676529;58676529;58676529;58676529;58676529;58678286;58678286;58678286;58678286;58678286;586…	58647219;58658430;58658434;58658434;58659105;58659105;58659105;58659312;58659312;58659312;58661462;58661462;58661462;58661462;58666930;58666930;58666930;58666930;58666930;58667828;58667828;58667828;58667828;58667828;58670467;58669480;58669480;58669480;58669480;58670467;58670467;58670467;58670467;58676590;58676590;58676590;58676590;58676590;58676590;58678379;58678379;58678379;58678379;58678379;586…	-;-;-;-;-;-;-;-;-;-;-;-;-;-;-;-;-;-;-;-;-;-;-;-;-;-;-;-;-;-;-;-;-;-;-;-;-;-;-;-;-;-;-;-;-;-;-;-;-;-;-;-;-;-;-;-;-;-;-;-;-;-;-;-;-;-;-;-;-	3396	1.88387	4.38225	1.82287	2.40403	0.0162153	0.0820236	3.76774	0	0.140667	0	NoSignifi
ENSMUSG00000026031	1;1;1;1;1;1;1;1;1;1;1;1;1;1;1;1;1;1;1;1;1;1;1;1;1;1;1;1;1;1;1;1;1;1;1;1;1;1;1;1;1;1;1;1;1;1;1;1;1;1;1;1;1;1;1;1;1;1;1;1;1;1;1;1;1;1;1;1;1;1	58711508;58711508;58711510;58711516;58711534;58711544;58711551;58711560;58713294;58713296;58713296;58713302;58713317;58713571;58713571;58713571;58713571;58713571;58713886;58714117;58717260;58722329;58726306;58726306;58726306;58726306;58726306;58726306;58729056;58729056;58729056;58729056;58730552;58731152;58731152;58731152;58731152;58731152;58731152;58731152;58732253;58732253;58732253;58732253;587…	58711592;58711592;58711592;58711592;58711592;58711592;58711592;58711592;58713659;58713659;58713886;58713659;58713659;58713659;58713657;58713889;58713659;58713659;58717562;58714303;58717554;58723070;58726732;58726732;58726732;58726732;58726732;58726732;58729161;58729161;58729161;58729161;58730662;58731287;58731287;58731287;58731287;58731287;58731246;58731287;58732326;58732326;58733227;58732326;587…	+;+;+;+;+;+;+;+;+;+;+;+;+;+;+;+;+;+;+;+;+;+;+;+;+;+;+;+;+;+;+;+;+;+;+;+;+;+;+;+;+;+;+;+;+;+;+;+;+;+;+;+;+;+;+;+;+;+;+;+;+;+;+;+;+;+;+;+;+;+	12669	834.983	0.247363	0.148145	1.66974	0.0949716	0.28845	906.346	763.62	9.132	7.49	NoSignifi
ENSMUSG00000026029	1;1;1;1;1;1;1;1;1;1;1;1;1;1;1;1;1;1;1;1;1;1;1;1;1;1;1;1;1;1;1;1;1;1;1;1;1;1	58795374;58795477;58802502;58802653;58803999;58803999;58823915;58823915;58823915;58823915;58827207;58827207;58827207;58827207;58828873;58828873;58828873;58828873;58829096;58829096;58829096;58829096;58831606;58831606;58831606;58831606;58833633;58833633;58833633;58833633;58844344;58844344;58844344;58844344;58846622;58846622;58846622;58846622	58795738;58795738;58802693;58802693;58804114;58804114;58824247;58824247;58824247;58824247;58827312;58827312;58827312;58827312;58829011;58829011;58829011;58829011;58829149;58829149;58829149;58829149;58831667;58831667;58831667;58831667;58833774;58833774;58833774;58833774;58844845;58844845;58844845;58844845;58846754;58847008;58846754;58847503	+;+;+;+;+;+;+;+;+;+;+;+;+;+;+;+;+;+;+;+;+;+;+;+;+;+;+;+;+;+;+;+;+;+;+;+;+;+	2893	225.549	0.393787	0.1481	2.65894	0.00783876	0.0468656	256.227	194.87	11.2743	8.36933	NoSignifi
ENSMUSG00000026028	1;1;1;1;1;1;1;1;1;1;1;1;1;1;1;1;1;1;1;1;1;1;1;1;1;1;1;1;1;1;1;1;1;1;1;1;1;1;1;1	58900449;58903504;58903672;58906706;58906706;58908523;58908523;58909950;58909950;58911636;58911636;58912186;58912186;58915686;58915686;58918772;58918772;58919221;58919221;58919896;58921074;58921074;58921074;58921680;58921680;58921680;58923522;58923522;58926651;58926651;58926663;58935746;58935746;58945902;58946247;58946247;58946247;58973237;58973237;58973237	58904182;58904182;58904182;58907212;58906811;58908789;58908789;58910248;58910248;58911836;58911836;58912262;58912262;58915823;58915823;58918846;58918846;58919351;58919351;58920048;58921152;58921152;58921152;58921697;58921889;58921889;58923638;58923638;58926727;58926727;58926727;58935940;58935940;58946535;58946535;58946337;58946535;58973430;58973429;58973430	-;-;-;-;-;-;-;-;-;-;-;-;-;-;-;-;-;-;-;-;-;-;-;-;-;-;-;-;-;-;-;-;-;-;-;-;-;-;-;-	7088	757.133	-0.0440655	0.114498	-0.384858	0.700343	0.867438	745.687	768.58	13.3917	13.471	NoSignifi
ENSMUSG00000026027	1;1;1;1;1;1;1;1;1;1;1;1;1;1;1;1;1;1;1;1;1;1;1;1;1;1;1;1;1;1;1;1;1;1;1;1;1;1;1;1;1;1;1;1;1;1;1;1;1;1;1;1;1;1;1;1	58973522;58973522;58973522;58973522;58973522;58973522;58976959;58976959;58976959;58976959;58976959;58976959;58979934;58979934;58979934;58979934;58979934;58979934;58980407;58985289;58985289;58985289;58985289;58985289;58988506;58988506;58988506;58988506;58989690;58989690;58989690;58989690;58991013;58991013;58991013;58991013;58991058;58992204;58992204;58992204;58992651;58992651;58992651;58992651;589…	58973850;58973850;58973850;58973850;58973850;58973850;58977065;58977065;58977065;58977065;58977065;58977065;58980014;58980014;58980014;58980014;58980014;58981475;58980573;58985388;58985388;58985388;58985388;58987847;58988627;58988627;58988627;58988627;58989798;58989798;58989798;58989798;58991136;58991136;58991136;58991512;58991136;58992375;58992375;58992375;58992755;58992755;58992755;58992755;589…	+;+;+;+;+;+;+;+;+;+;+;+;+;+;+;+;+;+;+;+;+;+;+;+;+;+;+;+;+;+;+;+;+;+;+;+;+;+;+;+;+;+;+;+;+;+;+;+;+;+;+;+;+;+;+;+	7256	107.702	-0.197574	0.212983	-0.927651	0.353588	0.630573	100.326	115.079	1.76033	1.969	NoSignifi
ENSMUSG00000072295	1;1;1;1;1;1;1;1;1;1;1;1;1;1;1;1;1;1;1;1;1;1;1;1;1;1;1;1;1;1;1;1;1;1;1;1;1;1;1;1;1;1;1;1;1;1;1;1;1;1;1;1;1;1;1	58997116;58997116;59003141;59010069;59010069;59012634;59012634;59018750;59018750;59022879;59022879;59050506;59050998;59050998;59052496;59052496;59052496;59058656;59058656;59058656;59060572;59060572;59060572;59062396;59062396;59062396;59066150;59066150;59066150;59067777;59067777;59067777;59068683;59068683;59068683;59069717;59069717;59069717;59069820;59074997;59074997;59074997;59074997;59076671;590…	58997601;58997601;59007814;59010143;59010143;59012696;59012696;59018811;59018811;59022915;59022915;59051285;59051285;59051285;59052533;59052533;59052533;59058719;59058719;59058719;59060677;59060677;59060677;59062530;59062530;59062530;59066229;59066229;59066229;59067845;59067845;59067845;59068727;59068727;59068727;59069842;59069842;59069842;59069842;59075142;59075142;59075142;59075142;59076722;590…	-;-;-;-;-;-;-;-;-;-;-;-;-;-;-;-;-;-;-;-;-;-;-;-;-;-;-;-;-;-;-;-;-;-;-;-;-;-;-;-;-;-;-;-;-;-;-;-;-;-;-;-;-;-;-	7601	2.82478	-0.124841	1.12349	-0.111119	0.911522	0.964446	2.69944	2.95012	0.0453333	0.0483333	NoSignifi
ENSMUSG00000038079	1;1;1;1;1;1;1;1;1;1;1;1;1;1;1;1;1;1;1;1;1;1;1;1;1;1;1;1;1;1;1;1;1;1;1;1;1;1;1;1;1;1;1;1;1;1;1;1;1;1;1;1;1;1;1;1;1;1;1;1;1;1;1	59100590;59100597;59100911;59105546;59105546;59105546;59106544;59106544;59106544;59107454;59107454;59107454;59108038;59108038;59108038;59108195;59108675;59108675;59108675;59108675;59108784;59109039;59109039;59109039;59109039;59109039;59109090;59109871;59109988;59109988;59109988;59109988;59109988;59109988;59114081;59114081;59114081;59114081;59114081;59114081;59114081;59115873;59115873;59115873;591…	59101198;59101198;59101198;59105667;59105667;59105667;59106634;59106634;59106634;59107527;59107527;59107527;59108229;59108229;59108229;59108229;59108798;59108798;59108798;59108798;59108798;59109196;59109196;59109196;59109196;59109196;59109196;59110105;59110105;59110105;59110105;59110105;59110105;59110105;59114218;59114218;59114316;59114218;59114218;59114218;59114218;59115958;59115929;59115929;591…	-;-;-;-;-;-;-;-;-;-;-;-;-;-;-;-;-;-;-;-;-;-;-;-;-;-;-;-;-;-;-;-;-;-;-;-;-;-;-;-;-;-;-;-;-;-;-;-;-;-;-;-;-;-;-;-;-;-;-;-;-;-;-	2389	117.204	-0.124919	0.221049	-0.565119	0.571993	0.793132	112.238	122.171	5.99133	6.34633	NoSignifi
ENSMUSG00000026024	1;1;1;1;1;1;1;1;1;1;1;1;1;1;1;1;1;1;1;1;1;1;1;1;1;1;1;1;1;1;1;1;1;1;1;1;1;1;1;1;1;1;1;1;1;1;1;1;1;1;1;1;1;1;1;1;1;1;1;1;1;1;1;1;1;1;1;1;1;1;1;1;1;1;1;1;1;1;1;1;1;1;1;1;1	59162926;59164058;59167183;59167183;59167463;59167463;59168151;59168151;59168389;59168389;59169837;59169837;59170437;59170437;59173156;59173156;59174924;59174924;59178532;59178532;59179060;59179060;59180106;59180106;59180549;59180549;59183164;59183164;59183781;59183781;59185213;59185213;59185397;59185397;59186012;59186012;59186456;59186456;59187321;59187321;59187735;59187735;59191609;59191889;591…	59164215;59164215;59167279;59167279;59167612;59167612;59168212;59168212;59168434;59168434;59170013;59170013;59170559;59170559;59173313;59173313;59175041;59175041;59178699;59178699;59179193;59179193;59180183;59180183;59180660;59180660;59183328;59183328;59183879;59183879;59185278;59185278;59185599;59185599;59186078;59186078;59186526;59186526;59187449;59187449;59187866;59187866;59192051;59192051;591…	-;-;-;-;-;-;-;-;-;-;-;-;-;-;-;-;-;-;-;-;-;-;-;-;-;-;-;-;-;-;-;-;-;-;-;-;-;-;-;-;-;-;-;-;-;-;-;-;-;-;-;-;-;-;-;-;-;-;-;-;-;-;-;-;-;-;-;-;-;-;-;-;-;-;-;-;-;-;-;-;-;-;-;-;-	9496	214.109	0.396993	0.149956	2.6474	0.0081113	0.0481056	243.324	184.893	3.26633	2.42067	NoSignifi
ENSMUSG00000026023	1;1;1;1;1;1;1;1;1;1;1;1;1;1;1;1;1;1;1;1;1;1;1;1;1;1;1;1;1;1;1;1;1;1;1	59256906;59256907;59257128;59257816;59257816;59257816;59258703;59258703;59265604;59265604;59280569;59280569;59281409;59281409;59287762;59287762;59289659;59289659;59298936;59301195;59301195;59301195;59310796;59310796;59310796;59326671;59326671;59330859;59330859;59344248;59344248;59344248;59352270;59352270;59352270	59257104;59257098;59257407;59257878;59257956;59257956;59258797;59258797;59265683;59265683;59280663;59280663;59281471;59281471;59287885;59287885;59289779;59289779;59299054;59301288;59301288;59301288;59310859;59310859;59310859;59326719;59326719;59330998;59330998;59344366;59344366;59344366;59352448;59352369;59352993	+;+;+;+;+;+;+;+;+;+;+;+;+;+;+;+;+;+;+;+;+;+;+;+;+;+;+;+;+;+;+;+;+;+;+	2507	5.50207	-1.34253	0.950315	-1.41272	0.157737	0.398877	3.14393	7.86021	0.158667	0.388667	NoSignifi
ENSMUSG00000041075	1	59482424	59486955	+	4532	982.288	0.0690301	0.179563	0.384433	0.700657	0.867522	1005.63	958.95	28.3533	26.2867	NoSignifi
ENSMUSG00000026021	1;1;1;1;1;1;1;1;1;1;1;1;1;1;1;1	59586558;59619407;59639434;59639944;59642418;59642418;59643996;59644517;59655458;59655458;59655458;59655458;59670680;59670680;59670680;59670680	59586694;59619609;59640268;59640268;59642489;59642489;59644594;59644594;59655532;59655532;59655532;59655532;59670834;59670834;59670739;59670792	-;-;-;-;-;-;-;-;-;-;-;-;-;-;-;-	2076	390.185	0.140882	0.120618	1.168	0.242805	0.515126	409.319	371.051	25.1207	22.2197	NoSignifi
ENSMUSG00000026020	1;1;1;1;1;1;1;1;1;1;1;1;1;1;1;1;1;1;1;1;1;1;1;1;1;1;1;1;1;1;1;1;1;1;1;1;1;1;1;1;1;1;1;1;1;1;1;1;1;1;1;1;1;1;1;1;1;1;1;1;1;1;1;1;1;1;1;1;1;1;1;1;1;1;1;1;1;1;1;1;1;1;1;1;1;1;1;1;1;1;1;1;1;1;1;1	59684971;59684977;59684985;59685003;59685006;59685009;59685021;59685054;59688570;59688570;59690179;59690486;59690486;59690486;59690486;59690486;59690486;59690486;59690486;59692337;59692337;59692337;59692337;59692337;59692337;59692337;59692337;59692444;59692477;59692552;59692612;59695978;59695978;59695978;59695978;59695978;59695978;59695978;59696027;59698323;59698323;59698323;59698323;59698323;596…	59685226;59685226;59685226;59685226;59685226;59685226;59685226;59685226;59688619;59688619;59690562;59690562;59690562;59690562;59690989;59690562;59690562;59690562;59690562;59692389;59692389;59692389;59692389;59692688;59692389;59692389;59692389;59692728;59692666;59692728;59692728;59696099;59696099;59696099;59696052;59696099;59696077;59696099;59696099;59698459;59698386;59698459;59698422;59698459;596…	+;+;+;+;+;+;+;+;+;+;+;+;+;+;+;+;+;+;+;+;+;+;+;+;+;+;+;+;+;+;+;+;+;+;+;+;+;+;+;+;+;+;+;+;+;+;+;+;+;+;+;+;+;+;+;+;+;+;+;+;+;+;+;+;+;+;+;+;+;+;+;+;+;+;+;+;+;+;+;+;+;+;+;+;+;+;+;+;+;+;+;+;+;+;+;+	10758	526.147	0.273725	0.147328	1.85792	0.06318	0.21917	575.62	476.675	6.82033	5.51633	NoSignifi
ENSMUSG00000067336	1;1;1;1;1;1;1;1;1;1;1;1;1;1;1;1	59763400;59813588;59815241;59841431;59842743;59845478;59847058;59850665;59851178;59851477;59852294;59852294;59859173;59863781;59867336;59870235	59764728;59813758;59815411;59841541;59842834;59845708;59847172;59851338;59851338;59856195;59852351;59852441;59859309;59863953;59868615;59879014	+;+;+;+;+;+;+;+;+;+;+;+;+;+;+;+	17983	1744.95	-0.118023	0.105852	-1.11499	0.264857	0.544039	1673.69	1816.22	11.8563	12.547	NoSignifi
ENSMUSG00000041040	1;1;1;1;1;1;1;1;1;1;1;1;1	59913006;59949053;59952935;59958322;59968954;59970486;59970680;59974883;59974883;59979181;59979278;59981409;59981409	59913752;59949204;59953024;59958435;59969097;59970711;59970711;59975003;59975003;59980938;59979435;59981515;59985346	+;+;+;+;+;+;+;+;+;+;+;+;+	7290	360.747	0.110408	0.159501	0.692205	0.488808	0.737285	374.639	346.855	6.53333	5.91333	NoSignifi
ENSMUSG00000026018	1;1;1;1;1;1;1;1;1;1;1;1;1;1;1;1;1;1;1;1;1;1;1;1;1;1;1;1;1;1;1;1;1;1;1;1;1;1;1;1;1;1	59982490;59983487;59989068;59989075;59990885;59991124;59995954;59997451;59997451;59997451;60003656;60003656;60003656;60006234;60006234;60006234;60007808;60007808;60007808;60010109;60010109;60010109;60013820;60013820;60013820;60015255;60015712;60015712;60015712;60020791;60022578;60022578;60022578;60022578;60022578;60028068;60028068;60028068;60028068;60042797;60043070;60043070	59982869;59983579;59991239;59991239;59990927;59991188;59996028;59997711;59997711;59997711;60003705;60003705;60003705;60006319;60006319;60006319;60007906;60007906;60007906;60010234;60010234;60010234;60014018;60014018;60014018;60015835;60015835;60015835;60015835;60021384;60022650;60022615;60022650;60022650;60022650;60028236;60028229;60028246;60028236;60043087;60043184;60043122	-;-;-;-;-;-;-;-;-;-;-;-;-;-;-;-;-;-;-;-;-;-;-;-;-;-;-;-;-;-;-;-;-;-;-;-;-;-;-;-;-;-	5356	29.6268	0.938509	0.548573	1.71082	0.0871144	0.272186	38.9203	20.3333	0.934	0.470667	NoSignifi
ENSMUSG00000026019	1;1;1;1;1;1;1;1;1;1;1;1;1;1;1;1;1;1;1;1;1;1;1;1;1;1;1;1;1;1;1;1;1;1;1;1;1;1;1;1;1;1;1;1;1;1;1;1;1;1;1;1;1;1;1;1;1;1;1	60069785;60076868;60076868;60080519;60080519;60080519;60082037;60082037;60082037;60082291;60082291;60082291;60082509;60082509;60082509;60083085;60083755;60083755;60083755;60083795;60085711;60085711;60085711;60085711;60085711;60087046;60087046;60087046;60088041;60088041;60088041;60088041;60088041;60089252;60089252;60089252;60089252;60089252;60091020;60091020;60091020;60091020;60091020;60093998;600…	60078241;60078241;60078241;60080591;60080591;60080591;60082169;60082169;60082169;60082396;60082396;60082396;60082649;60082649;60082649;60083840;60083840;60083840;60083840;60083840;60085939;60085762;60085756;60085756;60085756;60087200;60087200;60087200;60088156;60088156;60088156;60088156;60088156;60089358;60089358;60089358;60089358;60089358;60091114;60091114;60091114;60091114;60091114;60094526;600…	-;-;-;-;-;-;-;-;-;-;-;-;-;-;-;-;-;-;-;-;-;-;-;-;-;-;-;-;-;-;-;-;-;-;-;-;-;-;-;-;-;-;-;-;-;-;-;-;-;-;-;-;-;-;-;-;-;-;-	11955	182.756	0.0357371	0.220682	0.161939	0.871354	0.945781	184.839	180.673	1.97567	1.881	NoSignifi
ENSMUSG00000026017	1;1;1;1;1;1;1;1;1;1;1;1;1;1;1;1;1;1;1;1;1;1;1;1;1;1;1;1;1;1;1;1;1;1;1;1;1;1;1;1;1;1;1;1;1;1;1;1;1;1;1;1;1;1;1;1;1;1;1;1;1;1;1;1;1;1;1;1;1;1;1;1;1;1;1;1;1;1;1;1;1;1;1;1;1;1	60098247;60098264;60098264;60101246;60102627;60105311;60105311;60105311;60105344;60108081;60108083;60108083;60108102;60108102;60109222;60109222;60109327;60109327;60109327;60109327;60124851;60124851;60124851;60124851;60124851;60124851;60125079;60125920;60125920;60125920;60125920;60125920;60125920;60127989;60127989;60127989;60127989;60127989;60131844;60131844;60131844;60131844;60131844;60136264;601…	60098307;60098307;60098307;60104480;60102784;60109061;60105434;60105434;60105427;60108200;60108200;60108200;60108200;60108200;60109449;60109449;60109449;60109449;60109449;60109449;60124911;60124911;60124911;60124911;60124911;60124911;60125145;60126034;60126034;60126034;60126034;60125977;60126034;60128073;60128073;60128073;60128073;60128073;60132033;60132033;60132033;60132033;60132033;60136384;601…	+;+;+;+;+;+;+;+;+;+;+;+;+;+;+;+;+;+;+;+;+;+;+;+;+;+;+;+;+;+;+;+;+;+;+;+;+;+;+;+;+;+;+;+;+;+;+;+;+;+;+;+;+;+;+;+;+;+;+;+;+;+;+;+;+;+;+;+;+;+;+;+;+;+;+;+;+;+;+;+;+;+;+;+;+;+	14557	68.4551	-0.444125	0.244274	-1.81814	0.0690421	0.232569	57.9729	78.9373	0.508	0.674	NoSignifi
ENSMUSG00000073664	1;1;1;1;1;1;1;1;1;1;1;1;1;1;1;1;1;1;1;1;1;1;1;1;1;1;1;1;1;1;1;1;1;1;1;1;1;1;1;1;1;1;1;1;1;1;1;1;1;1;1;1;1;1;1;1;1;1;1;1;1;1;1;1;1;1;1;1;1;1;1;1;1;1;1;1;1;1;1;1;1;1;1;1;1;1;1;1;1;1;1;1;1;1;1;1;1;1;1;1;1;1;1;1;1;1;1;1;1;1;1;1;1;1;1;1;1;1;1;1;1;1;1;1;1;1;1;1;1;1;1;1;1;1;1;1;1;1;1;1;1;1;1;1;1;1;1;1;1;1;1;1;1;1;1	60180599;60180812;60181463;60194504;60195015;60200105;60200864;60206334;60217196;60222067;60222202;60224625;60224625;60227222;60228622;60230602;60230602;60234797;60234797;60234981;60234981;60235464;60236371;60236371;60237097;60237097;60238572;60238572;60242539;60242539;60244794;60244794;60247616;60247616;60248363;60248363;60251035;60251035;60251304;60251304;60253352;60253352;60254894;60254894;602…	60180685;60185898;60181754;60194595;60195176;60200186;60200991;60206416;60217281;60222373;60222373;60224731;60224731;60229898;60228708;60230685;60230685;60234895;60234895;60235561;60235561;60235561;60236503;60236503;60237216;60237216;60238875;60238875;60242624;60242624;60244883;60244883;60247784;60247784;60248496;60248496;60251194;60251194;60251406;60251406;60253508;60253508;60255052;60255052;602…	+;+;+;+;+;+;+;+;+;+;+;+;+;+;+;+;+;+;+;+;+;+;+;+;+;+;+;+;+;+;+;+;+;+;+;+;+;+;+;+;+;+;+;+;+;+;+;+;+;+;+;+;+;+;+;+;+;+;+;+;+;+;+;+;+;+;+;+;+;+;+;+;+;+;+;+;+;+;+;+;+;+;+;+;+;+;+;+;+;+;+;+;+;+;+;+;+;+;+;+;+;+;+;+;+;+;+;+;+;+;+;+;+;+;+;+;+;+;+;+;+;+;+;+;+;+;+;+;+;+;+;+;+;+;+;+;+;+;+;+;+;+;+;+;+;+;+;+;+;+;+;+;+;+;+	28441	402.163	-0.122665	0.133454	-0.919162	0.358011	0.63462	385.029	419.298	1.72533	1.83133	NoSignifi
ENSMUSG00000049439	1;1;1;1;1;1;1;1;1;1;1;1;1;1;1;1;1;1;1;1;1;1;1;1;1;1;1;1;1;1;1;1;1	60343323;60343323;60343323;60352121;60352121;60352121;60352909;60352909;60354514;60354514;60354514;60363190;60363190;60363190;60366649;60366649;60366649;60371221;60371221;60371221;60372590;60372590;60372590;60376067;60376067;60379374;60379374;60382404;60382404;60386905;60386905;60387139;60387139	60343457;60343457;60343457;60352170;60352170;60352170;60353075;60353075;60354656;60354656;60354656;60363357;60363357;60363357;60366727;60366727;60366727;60371336;60371336;60371336;60372644;60372644;60372707;60376187;60376187;60379485;60379485;60382468;60382468;60386994;60386994;60388060;60388060	+;+;+;+;+;+;+;+;+;+;+;+;+;+;+;+;+;+;+;+;+;+;+;+;+;+;+;+;+;+;+;+;+	2286	373.433	-0.178992	0.173281	-1.03296	0.301624	0.583457	350.182	396.683	19.5617	21.5843	NoSignifi
ENSMUSG00000026782	1;1;1;1;1;1;1;1;1;1;1;1;1;1;1;1;1;1;1;1;1;1;1;1;1;1;1;1;1;1;1;1;1;1;1;1;1;1;1;1;1;1;1;1;1;1;1;1;1;1;1;1;1;1;1;1;1;1;1;1;1;1;1;1;1;1;1;1;1;1;1;1;1;1;1;1;1;1;1;1;1;1;1;1;1;1;1;1;1;1;1;1;1;1	60409619;60409695;60409695;60409734;60409781;60409795;60409803;60409808;60434243;60434243;60434243;60434243;60434243;60434243;60434243;60437056;60437056;60437056;60437056;60437056;60437056;60437056;60437083;60437207;60437212;60438942;60438942;60438942;60438942;60438942;60438942;60443985;60443985;60443985;60443985;60443985;60443985;60443985;60443985;60443985;60443985;60443985;60447260;60447260;604…	60409919;60409919;60409919;60409919;60409919;60409919;60409919;60409919;60434492;60434410;60434410;60434410;60434410;60434410;60434410;60437232;60437232;60438959;60437232;60437232;60437232;60437232;60437232;60437232;60437232;60438959;60438959;60438959;60438959;60438959;60438959;60444082;60444082;60444082;60444082;60444082;60444082;60444778;60444082;60444082;60444082;60444082;60447406;60447406;604…	+;+;+;+;+;+;+;+;+;+;+;+;+;+;+;+;+;+;+;+;+;+;+;+;+;+;+;+;+;+;+;+;+;+;+;+;+;+;+;+;+;+;+;+;+;+;+;+;+;+;+;+;+;+;+;+;+;+;+;+;+;+;+;+;+;+;+;+;+;+;+;+;+;+;+;+;+;+;+;+;+;+;+;+;+;+;+;+;+;+;+;+;+;+	8543	333.336	0.223153	0.127762	1.74663	0.0807012	0.258123	359.203	307.469	5.35267	4.47233	NoSignifi
ENSMUSG00000026014	1;1;1;1;1;1;1;1;1;1;1;1;1;1;1;1;1;1;1;1;1;1;1;1;1;1;1;1;1;1;1;1;1;1;1;1;1;1;1;1;1;1;1;1;1;1;1;1;1;1;1;1;1;1;1;1;1;1;1;1;1	60482292;60483185;60483236;60490676;60493323;60493538;60493538;60493538;60493538;60495415;60495415;60495415;60495415;60495415;60496225;60496225;60496225;60496225;60496225;60498424;60498424;60498424;60498424;60499480;60499480;60499480;60499480;60500555;60500555;60500555;60501603;60501756;60501756;60501756;60502825;60502825;60502825;60503518;60503518;60503518;60510417;60510417;60513809;60518980;605…	60490321;60483340;60483340;60490944;60493680;60493680;60493680;60493680;60493680;60495535;60495535;60495535;60495535;60495535;60496281;60496323;60496323;60496323;60496323;60498534;60498534;60498534;60498534;60499623;60499623;60499550;60499623;60500620;60500620;60500620;60503265;60501877;60501877;60501877;60502984;60502984;60502984;60503595;60503595;60503595;60510491;60510491;60522291;60519060;605…	-;-;-;-;-;-;-;-;-;-;-;-;-;-;-;-;-;-;-;-;-;-;-;-;-;-;-;-;-;-;-;-;-;-;-;-;-;-;-;-;-;-;-;-;-;-;-;-;-;-;-;-;-;-;-;-;-;-;-;-;-	20498	804.309	-0.293346	0.141612	-2.07148	0.038314	0.154356	722.597	886.022	4.49667	5.37967	NoSignifi
ENSMUSG00000026012	1;1;1;1;1;1;1;1;1;1	60716800;60718510;60720486;60746358;60746402;60762979;60762979;60762979;60765277;60769657	60717001;60718699;60720577;60746528;60746528;60763335;60764626;60763163;60765392;60773359	+;+;+;+;+;+;+;+;+;+	6122	6.25093	-0.0988696	0.873883	-0.113138	0.909921	0.963812	6.03706	6.46481	0.125	0.130333	NoSignifi
ENSMUSG00000052062	1;1;1;1;1;1;1;1;1;1;1;1;1;1;1;1;1;1;1;1;1;1;1;1;1;1;1;1;1;1;1;1;1;1;1;1;1;1;1;1;1;1;1;1;1;1;1;1;1;1;1;1;1;1;1;1;1;1;1;1;1;1;1;1;1;1;1;1;1;1;1;1;1;1;1;1;1;1;1;1;1;1;1;1	61638824;61638824;61638875;61638886;61639243;61639243;61767948;61767948;61767948;61767948;61767948;61767948;62010307;62010307;62010307;62010307;62010307;62076385;62076385;62076385;62076385;62076385;62078126;62144847;62144847;62144847;62144847;62153933;62153933;62153933;62153933;62159435;62159435;62159435;62159435;62161110;62161110;62161110;62161110;62164080;62164080;62164080;62164080;62166354;621…	61639362;61639362;61639362;61639362;61639362;61639362;61768049;61768049;61768049;61769859;61768049;61768049;62010478;62010478;62010478;62010478;62010478;62076494;62076494;62076494;62076494;62076494;62078259;62144935;62144935;62144935;62144935;62154019;62154019;62154019;62154019;62159560;62159560;62159560;62159560;62161468;62161468;62161468;62161468;62164219;62164219;62164219;62164219;62166482;621…	+;+;+;+;+;+;+;+;+;+;+;+;+;+;+;+;+;+;+;+;+;+;+;+;+;+;+;+;+;+;+;+;+;+;+;+;+;+;+;+;+;+;+;+;+;+;+;+;+;+;+;+;+;+;+;+;+;+;+;+;+;+;+;+;+;+;+;+;+;+;+;+;+;+;+;+;+;+;+;+;+;+;+;+	13153	84.5885	-0.532856	0.302495	-1.76154	0.0781471	0.253013	69.2086	99.9683	0.669333	0.942	NoSignifi
ENSMUSG00000025969	1;1;1;1;1;1;1;1;1;1;1;1;1;1;1;1;1;1;1;1;1;1;1;1;1;1;1;1;1;1;1;1;1;1;1;1;1;1;1;1;1;1;1;1;1;1;1;1;1;1;1;1;1;1;1;1;1;1;1;1;1;1;1;1;1;1;1;1;1;1;1;1;1;1;1;1;1;1;1;1;1;1;1;1;1;1;1;1;1;1;1;1;1;1;1;1;1;1;1;1;1	62703285;62703285;62703285;62703702;62703702;62703702;62703702;62718930;62718930;62718930;62718930;62718930;62718930;62718930;62738289;62738289;62738289;62738289;62738289;62738289;62738289;62744175;62744175;62744175;62744175;62744175;62744175;62745358;62745358;62745358;62745358;62745358;62745358;62747158;62747158;62747158;62747158;62747158;62747158;62749133;62749133;62749133;62749133;62749133;627…	62704277;62704277;62704277;62704277;62704277;62704277;62704277;62719107;62719107;62719107;62719107;62719107;62719107;62719107;62738470;62738470;62738470;62738470;62738470;62739932;62738470;62744405;62744405;62744405;62744405;62744405;62744405;62745513;62745513;62745513;62745513;62745513;62745513;62747327;62747327;62747327;62747327;62747327;62747327;62749288;62749288;62749288;62749288;62749288;627…	+;+;+;+;+;+;+;+;+;+;+;+;+;+;+;+;+;+;+;+;+;+;+;+;+;+;+;+;+;+;+;+;+;+;+;+;+;+;+;+;+;+;+;+;+;+;+;+;+;+;+;+;+;+;+;+;+;+;+;+;+;+;+;+;+;+;+;+;+;+;+;+;+;+;+;+;+;+;+;+;+;+;+;+;+;+;+;+;+;+;+;+;+;+;+;+;+;+;+;+;+	11842	2094.15	-0.154552	0.205608	-0.751682	0.452242	0.713098	1982.29	2206.01	21.247	23.1297	NoSignifi
ENSMUSG00000040865	1;1;1;1;1;1;1;1;1;1;1;1;1;1;1;1;1;1;1;1;1;1;1;1;1;1;1;1;1;1;1;1;1;1;1;1;1;1;1;1;1;1;1;1;1;1;1;1;1;1;1;1;1;1;1;1;1;1;1;1;1;1;1;1;1;1;1;1;1	62958418;62962590;62980435;62981198;63047801;63047801;63047801;63057965;63060135;63061040;63061040;63061040;63061040;63062036;63062036;63062036;63062036;63062150;63062164;63065704;63065704;63065704;63065704;63065704;63065704;63068184;63068184;63068184;63068184;63068184;63068184;63074322;63074322;63074322;63074322;63074322;63074322;63078953;63078953;63078953;63078953;63078953;63078953;63085668;630…	62958632;62962734;62980511;62981380;63059145;63059145;63059145;63059145;63063561;63061197;63061197;63061197;63061197;63062253;63062253;63062253;63062253;63062253;63062253;63065837;63065837;63065837;63065837;63065837;63065837;63068293;63068293;63068293;63068293;63068293;63068293;63074546;63074546;63074546;63074546;63074546;63074546;63079061;63079061;63079061;63079061;63079061;63079061;63086398;630…	-;-;-;-;-;-;-;-;-;-;-;-;-;-;-;-;-;-;-;-;-;-;-;-;-;-;-;-;-;-;-;-;-;-;-;-;-;-;-;-;-;-;-;-;-;-;-;-;-;-;-;-;-;-;-;-;-;-;-;-;-;-;-;-;-;-;-;-;-	17713	308.145	0.0414538	0.166522	0.248939	0.803408	0.916017	312.548	303.743	2.24967	2.12867	NoSignifi
ENSMUSG00000025968	1;1;1;1;1;1;1;1;1;1;1;1;1;1;1;1;1;1;1;1;1;1;1;1;1;1;1;1;1;1;1;1;1;1;1;1;1;1;1;1;1;1;1;1;1;1;1;1;1;1;1;1;1;1;1;1;1;1;1;1;1;1;1;1;1;1;1;1;1;1;1;1;1;1;1;1;1;1;1;1;1;1;1;1;1;1;1;1;1;1;1;1;1;1;1;1	63143596;63143596;63143604;63143689;63143735;63146486;63147120;63147120;63147120;63147120;63147290;63147290;63147290;63147290;63148396;63148396;63149957;63149957;63150066;63150233;63151551;63151551;63151551;63152775;63152775;63152775;63156204;63156204;63156204;63156683;63157132;63157132;63158902;63159750;63159750;63159750;63160880;63160880;63160880;63160880;63163667;63163667;63163667;63163667;631…	63143922;63144961;63143922;63143922;63143922;63146569;63147192;63147192;63147192;63147192;63147424;63147391;63147723;63147424;63148571;63148571;63150111;63150111;63150111;63152842;63151711;63151711;63151711;63152904;63152904;63152904;63156332;63156332;63156332;63157277;63157277;63157277;63159864;63159864;63159864;63159864;63161014;63161014;63161014;63161014;63163852;63163852;63163852;63163852;631…	-;-;-;-;-;-;-;-;-;-;-;-;-;-;-;-;-;-;-;-;-;-;-;-;-;-;-;-;-;-;-;-;-;-;-;-;-;-;-;-;-;-;-;-;-;-;-;-;-;-;-;-;-;-;-;-;-;-;-;-;-;-;-;-;-;-;-;-;-;-;-;-;-;-;-;-;-;-;-;-;-;-;-;-;-;-;-;-;-;-;-;-;-;-;-;-	8086	319.876	0.175318	0.143824	1.21898	0.222852	0.489738	339.139	300.613	5.34233	4.62667	NoSignifi
ENSMUSG00000025967	1;1;1;1;1;1;1;1;1;1;1;1;1;1;1;1;1;1;1;1;1;1;1;1;1;1;1;1;1;1;1;1;1;1;1;1;1;1;1;1;1;1	63176825;63177129;63177130;63177131;63177145;63177145;63177147;63177185;63177223;63177723;63177723;63177723;63177754;63177754;63177754;63177754;63177867;63178023;63178028;63178423;63178439;63178439;63178439;63178439;63178439;63178439;63178832;63178832;63178832;63178832;63178832;63178832;63178832;63179248;63179248;63179248;63179248;63179248;63179458;63179458;63179458;63179458	63177291;63177291;63177291;63177291;63177291;63177250;63177291;63177291;63177291;63177876;63177876;63177876;63177876;63177876;63178423;63177876;63177876;63178565;63178264;63178565;63178565;63178509;63178565;63178565;63178565;63178565;63178898;63178879;63178898;63178898;63178898;63178898;63178898;63179373;63179373;63179362;63179373;63179373;63179622;63179568;63179656;63180486	+;+;+;+;+;+;+;+;+;+;+;+;+;+;+;+;+;+;+;+;+;+;+;+;+;+;+;+;+;+;+;+;+;+;+;+;+;+;+;+;+;+	2532	5385.35	0.262817	0.087507	3.00338	0.00266995	0.0197079	5874.42	4896.28	295.375	240.522	NoSignifi
ENSMUSG00000046856	1;1;1;1;1;1;1	63182691;63208742;63209754;63209754;63211584;63214164;63214164	63184104;63209166;63209899;63209899;63211714;63214223;63214543	-;-;-;-;-;-;-	2496	28.0892	3.20183	0.497484	6.43603	1.22635e-10	5.13678e-09	50.6925	5.48595	2.59267	0.272333	UpInTCKO
ENSMUSG00000027520	1;1;1;1;1;1;1;1;1;1;1;1;1;1;1	63273265;63273269;63275096;63277931;63277931;63280767;63280767;63290647;63290677;63290738;63294916;63294916;63294916;63302640;63302640	63273472;63273472;63275178;63277983;63277983;63280877;63280877;63290782;63290782;63290782;63295022;63295046;63295046;63314575;63314576	+;+;+;+;+;+;+;+;+;+;+;+;+;+;+	12659	398.612	1.79952	0.157496	11.4258	3.10695e-30	7.78513e-28	619.229	177.995	6.241	1.74667	UpInTCKO
ENSMUSG00000025964	1;1;1;1;1;1;1;1;1;1;1;1;1;1;1;1;1;1;1;1;1;1;1;1;1;1;1;1;1;1;1;1;1;1;1;1;1;1;1;1;1;1;1;1;1;1;1;1;1;1;1;1;1;1;1;1;1;1;1;1;1;1;1;1;1;1;1;1;1;1;1;1;1;1;1;1;1;1;1;1;1;1;1;1;1;1;1;1;1;1;1;1;1;1;1;1;1;1;1;1;1;1;1;1;1;1;1;1;1;1;1;1;1;1;1;1;1;1;1;1;1;1;1;1;1;1;1;1;1;1;1;1;1;1;1;1;1;1;1;1;1;1;1;1;1;1;1;1;1;1;1;1;1;1;1;1;1;1;1;1;1;1;1;1;1;1;1;1;1;1;1;1;1	63445891;63445895;63445910;63445935;63446211;63446211;63447728;63447728;63447728;63447728;63447728;63447728;63470619;63477679;63477679;63477679;63477679;63477679;63477679;63477679;63494169;63515577;63515577;63515577;63515577;63515577;63515577;63515577;63515577;63528758;63528758;63528758;63528758;63528758;63528758;63528758;63528758;63530235;63530235;63530235;63530235;63530235;63530235;63530235;635…	63446412;63446412;63446412;63446412;63446412;63446412;63447948;63447948;63447948;63447948;63447948;63447948;63470657;63477755;63477755;63477755;63477755;63477755;63477755;63477755;63494288;63515640;63515640;63515640;63515640;63515640;63515640;63515640;63515640;63528840;63528840;63528840;63528840;63528840;63528840;63528840;63528840;63530298;63530298;63530298;63530298;63532849;63530298;63530298;635…	+;+;+;+;+;+;+;+;+;+;+;+;+;+;+;+;+;+;+;+;+;+;+;+;+;+;+;+;+;+;+;+;+;+;+;+;+;+;+;+;+;+;+;+;+;+;+;+;+;+;+;+;+;+;+;+;+;+;+;+;+;+;+;+;+;+;+;+;+;+;+;+;+;+;+;+;+;+;+;+;+;+;+;+;+;+;+;+;+;+;+;+;+;+;+;+;+;+;+;+;+;+;+;+;+;+;+;+;+;+;+;+;+;+;+;+;+;+;+;+;+;+;+;+;+;+;+;+;+;+;+;+;+;+;+;+;+;+;+;+;+;+;+;+;+;+;+;+;+;+;+;+;+;+;+;+;+;+;+;+;+;+;+;+;+;+;+;+;+;+;+;+;+	17907	374.106	-0.2664	0.178949	-1.48869	0.136568	0.362982	339.832	408.379	2.41633	2.829	NoSignifi
ENSMUSG00000025962	1;1;1;1;1;1;1;1;1;1;1;1;1;1;1;1;1;1;1;1;1;1;1;1;1;1;1;1;1;1;1;1;1;1;1;1	63730614;63730641;63730643;63731400;63731400;63731400;63734732;63734732;63734732;63735463;63735463;63735463;63735845;63737313;63737714;63737779;63737779;63739182;63739182;63739182;63745842;63745842;63745842;63747958;63747958;63747958;63748021;63749686;63749686;63749686;63751221;63751264;63751264;63752297;63752297;63752297	63730691;63730691;63730691;63732221;63732221;63732221;63734835;63734835;63734835;63735968;63736067;63735571;63735968;63737847;63737918;63737918;63737918;63739354;63739354;63739354;63746005;63746005;63746005;63748057;63748170;63748170;63748170;63750276;63749770;63749770;63751378;63751378;63751378;63752465;63752538;63754655	+;+;+;+;+;+;+;+;+;+;+;+;+;+;+;+;+;+;+;+;+;+;+;+;+;+;+;+;+;+;+;+;+;+;+;+	5873	111.287	-0.0340275	0.193643	-0.175722	0.860512	0.942126	110.044	112.531	2.387	2.38067	NoSignifi
ENSMUSG00000025959	1;1;1;1;1;1;1;1;1;1;1	64029447;64041926;64042314;64078707;64078707;64079103;64120900;64120900;64120900;64121386;64122202	64035764;64042437;64042437;64079334;64079334;64079334;64121139;64121139;64121491;64121482;64122282	-;-;-;-;-;-;-;-;-;-;-	8131	548.736	-0.550608	0.125413	-4.39038	1.13155e-05	0.000185509	445.142	652.329	6.97833	9.96767	NoSignifi
ENSMUSG00000025958	1;1;1;1;1;1;1;1;1;1;1;1;1;1;1;1;1;1;1;1;1;1;1;1;1;1;1;1;1;1;1;1;1;1;1;1;1;1;1;1;1;1;1;1;1;1;1;1;1;1;1;1;1;1;1;1;1;1;1;1;1;1;1;1;1;1;1;1;1;1;1	64532645;64532797;64532804;64532809;64532809;64532819;64532832;64532859;64532894;64550849;64550849;64550849;64550849;64550849;64550849;64550849;64550849;64558503;64558503;64558503;64558503;64558503;64558503;64558503;64558503;64558503;64559727;64559727;64560925;64561753;64566217;64566217;64566217;64566217;64566217;64566217;64566217;64566217;64570134;64570134;64570134;64570134;64570134;64570134;645…	64532904;64533020;64532904;64532904;64533020;64533020;64533020;64533020;64533020;64550970;64550970;64550970;64550970;64550970;64550970;64550970;64550970;64558649;64558649;64558649;64558649;64558649;64558939;64558649;64558649;64558649;64559768;64559768;64562566;64561865;64566317;64566317;64566317;64566317;64566317;64566317;64566317;64566317;64570276;64570276;64570276;64570276;64570276;64570276;645…	+;+;+;+;+;+;+;+;+;+;+;+;+;+;+;+;+;+;+;+;+;+;+;+;+;+;+;+;+;+;+;+;+;+;+;+;+;+;+;+;+;+;+;+;+;+;+;+;+;+;+;+;+;+;+;+;+;+;+;+;+;+;+;+;+;+;+;+;+;+;+	13742	453.786	-0.244384	0.124693	-1.95989	0.0500088	0.186134	415.557	492.016	3.854	4.449	NoSignifi
ENSMUSG00000025956	1;1;1;1;1;1;1;1;1;1;1;1;1;1	64606473;64606480;64607956;64614204;64615098;64615098;64615098;64615098;64615439;64616273;64616273;64616273;64617162;64617162	64608137;64608137;64608137;64614268;64615209;64615209;64615209;64615209;64615631;64616444;64617168;64616444;64617184;64617242	-;-;-;-;-;-;-;-;-;-;-;-;-;-	3005	225.896	-0.522263	0.144083	-3.62473	0.000289265	0.00311988	185.472	266.321	7.86433	11.0143	NoSignifi
ENSMUSG00000070871	1;1;1;1;1;1;1;1;1;1;1;1;1;1;1;1;1;1;1;1;1;1;1;1;1;1;1;1;1;1;1;1;1;1;1;1;1	64690455;64690822;64691183;64691213;64691213;64691345;64700969;64700969;64700969;64700969;64702346;64702346;64702346;64702346;64708378;64708378;64708378;64708378;64711418;64711418;64711418;64711418;64713111;64713111;64713111;64714569;64714569;64714569;64718131;64718131;64718131;64721627;64721627;64721627;64723523;64723523;64723523	64690676;64690966;64691400;64691400;64691400;64691400;64701043;64701043;64701043;64701043;64702380;64702380;64702380;64702380;64708478;64708478;64708478;64708478;64711453;64711453;64711453;64711453;64713162;64713162;64713162;64714688;64714688;64714688;64718297;64718297;64718297;64721789;64721789;64721789;64725640;64723946;64725644	+;+;+;+;+;+;+;+;+;+;+;+;+;+;+;+;+;+;+;+;+;+;+;+;+;+;+;+;+;+;+;+;+;+;+;+;+	3456	689.571	0.39063	0.123386	3.16591	0.00154597	0.0127328	782.249	596.893	28.802	21.4857	NoSignifi
ENSMUSG00000045005	1;1;1;1	64730558;64734469;64737133;64737240	64736853;64736853;64737751;64737749	-;-;-;-	6915	868.11	-1.67149	0.131863	-12.676	8.03758e-37	2.81958e-34	414.689	1321.53	7.64267	23.7873	DownInTCKO
ENSMUSG00000051344	1;1;1;1;1;1;1;1;1;1;1;1;1;1;1;1;1;1;1;1;1;1;1;1;1;1;1;1;1	64785983;64789121;64793809;64794052;64819936;64819936;64819936;64836670;64860298;64861187;64861187;64883129;64883129;64883129;64892752;64892752;64892752;64921550;64921550;64921550;64928033;64937697;64937697;64938021;64953163;64956615;64956695;64956695;64956695	64786587;64795214;64795214;64795214;64820093;64820093;64820093;64836764;64861250;64861250;64861250;64883322;64883322;64883322;64892897;64892897;64892897;64922482;64922482;64922482;64928097;64938539;64938539;64938539;64953787;64956775;64956727;64956824;64956824	-;-;-;-;-;-;-;-;-;-;-;-;-;-;-;-;-;-;-;-;-;-;-;-;-;-;-;-;-	10921	290.889	-0.374392	0.178878	-2.093	0.0363494	0.148429	253.553	328.226	2.95233	3.731	NoSignifi
ENSMUSG00000044816	1;1;1;1;1;1;1;1;1;1;1;1;1;1;1;1;1;1;1;1;1;1;1	65105285;65107313;65108719;65109462;65109462;65109462;65109877;65109877;65109877;65116681;65116681;65116681;65117122;65117122;65117122;65119539;65119539;65121339;65121357;65121357;65123053;65123053;65123053	65105750;65108805;65108805;65109576;65109576;65109576;65109964;65109964;65109964;65116752;65116752;65116752;65117209;65117209;65117209;65119621;65119621;65121438;65121438;65121438;65123114;65123193;65123214	-;-;-;-;-;-;-;-;-;-;-;-;-;-;-;-;-;-;-;-;-;-;-	2667	1.56043	-1.10739	2.06328	-0.536715	0.591465	0.805301	0.992534	2.12832	0.047	0.0983333	NoSignifi
ENSMUSG00000025950	1;1;1;1;1;1;1;1;1;1;1;1;1;1;1;1;1;1;1;1;1;1;1;1;1;1;1;1;1;1;1;1;1;1;1;1;1;1;1;1;1	65158616;65158618;65161050;65161050;65161800;65161800;65165100;65165100;65166107;65166107;65166199;65166244;65168499;65168499;65168499;65168499;65168589;65170959;65170959;65170959;65170959;65170959;65171120;65175231;65175231;65175231;65175231;65175231;65175231;65175296;65175512;65178990;65179763;65179763;65181628;65181628;65186209;65186305;65186305;65186305;65186305	65159555;65159555;65161212;65161212;65161940;65161940;65165251;65165251;65166284;65166284;65166284;65166284;65168604;65168604;65168604;65168604;65168604;65171250;65171250;65171250;65171250;65171250;65171250;65175368;65175368;65175368;65175368;65175368;65175368;65175368;65175564;65179181;65179815;65179815;65181698;65181698;65186459;65186479;65186500;65186438;65186479	-;-;-;-;-;-;-;-;-;-;-;-;-;-;-;-;-;-;-;-;-;-;-;-;-;-;-;-;-;-;-;-;-;-;-;-;-;-;-;-;-	2771	602.526	-0.377058	0.184427	-2.04448	0.0409057	0.160832	524.452	680.6	24.0413	30.4997	NoSignifi
ENSMUSG00000025949	1;1;1;1;1;1;1;1;1;1;1;1;1;1;1;1;1;1;1;1;1;1;1;1;1;1;1;1;1;1;1;1;1;1;1;1;1;1;1;1;1;1;1;1;1;1;1;1;1;1;1;1;1;1;1;1;1;1;1;1;1;1;1;1;1;1;1;1;1;1;1;1;1;1;1;1;1;1;1;1;1;1;1;1;1;1;1;1;1;1;1;1;1;1;1;1;1;1;1;1;1;1;1;1;1;1;1;1;1;1;1;1;1;1;1;1;1;1;1;1;1;1;1;1;1;1;1;1;1;1;1;1;1;1;1;1;1;1;1;1;1;1;1;1;1;1;1;1;1;1;1;1;1;1;1;1;1;1;1;1;1;1	65186683;65186689;65186693;65186694;65186696;65186702;65186704;65186704;65186713;65186750;65190319;65190319;65190319;65190319;65190319;65190319;65190319;65190319;65190319;65190319;65191054;65192145;65192145;65192145;65192145;65192145;65192145;65192145;65192145;65192145;65192531;65192534;65195656;65195656;65195656;65195656;65195656;65195656;65195656;65195656;65196612;65196612;65196612;65196612;651…	65186778;65186833;65186833;65186778;65186778;65186833;65186833;65186833;65186833;65186833;65190499;65190499;65190499;65190499;65190499;65190499;65192483;65190499;65190499;65190499;65191151;65192294;65192187;65192294;65192294;65192294;65192294;65192294;65192294;65192294;65192566;65192566;65195774;65195774;65195774;65195774;65195774;65195774;65195774;65195774;65196783;65196783;65196783;65196783;651…	+;+;+;+;+;+;+;+;+;+;+;+;+;+;+;+;+;+;+;+;+;+;+;+;+;+;+;+;+;+;+;+;+;+;+;+;+;+;+;+;+;+;+;+;+;+;+;+;+;+;+;+;+;+;+;+;+;+;+;+;+;+;+;+;+;+;+;+;+;+;+;+;+;+;+;+;+;+;+;+;+;+;+;+;+;+;+;+;+;+;+;+;+;+;+;+;+;+;+;+;+;+;+;+;+;+;+;+;+;+;+;+;+;+;+;+;+;+;+;+;+;+;+;+;+;+;+;+;+;+;+;+;+;+;+;+;+;+;+;+;+;+;+;+;+;+;+;+;+;+;+;+;+;+;+;+;+;+;+;+;+;+	19211	277.192	-0.0880793	0.151468	-0.581505	0.5609	0.785798	268.753	285.632	1.78133	1.84667	NoSignifi
ENSMUSG00000015222	1;1;1;1;1;1;1;1;1;1;1;1;1;1;1;1;1;1;1;1;1;1;1;1;1;1;1;1;1;1;1;1;1;1;1;1;1;1;1;1;1;1;1;1;1;1;1;1;1;1;1;1;1;1;1;1;1;1;1;1;1;1;1;1;1;1;1;1;1;1;1;1;1;1;1;1;1;1;1;1;1;1;1;1;1;1;1;1;1;1;1;1;1;1;1;1;1;1;1;1;1;1;1;1;1;1;1;1;1;1;1;1;1;1;1;1;1;1;1;1;1;1;1;1;1;1;1;1;1;1;1;1;1;1;1;1;1;1;1;1;1;1;1;1;1;1;1;1;1;1;1;1;1;1;1;1;1;1;1;1;1;1;1;1;1;1;1;1;1;1;1;1;1;1;1;1;1;1;1;1;1;1;1;1;1;1;1;1;1;1;1;1	66175273;66175313;66175316;66175471;66175550;66193119;66193119;66193119;66193119;66195172;66251647;66251662;66251662;66251662;66251662;66251662;66321719;66321836;66321998;66322102;66322404;66322404;66322404;66322404;66322404;66322404;66322404;66322404;66322404;66362196;66362203;66362203;66362203;66362203;66362203;66362203;66362203;66362203;66362203;66364655;66364658;66380489;66380489;66380489;663…	66175495;66175495;66175495;66175698;66175698;66193181;66193181;66193181;66193181;66195378;66251712;66251712;66251712;66251712;66251712;66251712;66322142;66322142;66322142;66322334;66322468;66322468;66322468;66322468;66322468;66322439;66322468;66322468;66322468;66362280;66362280;66362280;66362280;66362280;66362280;66362280;66362280;66362280;66362280;66364776;66364776;66380773;66380773;66380773;663…	+;+;+;+;+;+;+;+;+;+;+;+;+;+;+;+;+;+;+;+;+;+;+;+;+;+;+;+;+;+;+;+;+;+;+;+;+;+;+;+;+;+;+;+;+;+;+;+;+;+;+;+;+;+;+;+;+;+;+;+;+;+;+;+;+;+;+;+;+;+;+;+;+;+;+;+;+;+;+;+;+;+;+;+;+;+;+;+;+;+;+;+;+;+;+;+;+;+;+;+;+;+;+;+;+;+;+;+;+;+;+;+;+;+;+;+;+;+;+;+;+;+;+;+;+;+;+;+;+;+;+;+;+;+;+;+;+;+;+;+;+;+;+;+;+;+;+;+;+;+;+;+;+;+;+;+;+;+;+;+;+;+;+;+;+;+;+;+;+;+;+;+;+;+;+;+;+;+;+;+;+;+;+;+;+;+;+;+;+;+;+;+	16456	63.5156	0.584901	0.420198	1.39197	0.163932	0.408652	76.2078	50.8234	0.594	0.382667	NoSignifi
ENSMUSG00000026005	1;1;1;1;1;1;1;1;1;1;1;1;1;1;1;1;1;1;1;1;1;1;1;1;1;1;1;1;1;1	66700831;66700831;66700831;66700831;66700907;66701617;66701617;66701617;66701617;66706446;66706446;66706446;66706446;66714577;66714577;66714577;66714577;66715113;66715113;66715113;66715113;66715113;66715959;66715959;66715959;66715959;66717754;66717754;66717754;66717754	66701028;66701017;66701028;66701417;66701017;66701636;66701648;66701648;66701648;66706525;66706525;66706525;66706525;66714716;66714716;66714716;66714716;66715247;66715247;66715247;66715194;66715247;66716045;66716045;66716045;66716045;66718019;66719805;66719805;66719805	+;+;+;+;+;+;+;+;+;+;+;+;+;+;+;+;+;+;+;+;+;+;+;+;+;+;+;+;+;+	3113	473.797	-0.207355	0.109092	-1.90073	0.0573376	0.204775	439.87	507.724	17.9953	20.2737	NoSignifi
ENSMUSG00000026004	1;1;1;1;1;1;1;1;1;1;1;1;1;1;1;1;1;1;1;1;1;1;1;1;1;1;1;1;1;1;1;1;1;1;1;1;1;1;1;1;1;1	66719248;66719363;66721805;66721805;66723263;66723263;66724558;66724558;66725874;66725874;66726687;66726687;66728444;66735542;66735637;66735637;66738051;66738051;66738051;66762048;66762048;66762048;66772906;66772906;66772906;66773422;66773422;66773422;66776998;66777967;66777967;66777967;66800742;66801049;66801049;66801049;66801049;66807525;66808304;66817374;66817374;66817374	66721006;66721006;66721973;66721973;66723375;66723375;66724612;66724612;66725998;66725998;66726808;66726808;66728575;66735744;66735744;66735744;66738213;66738213;66738213;66762252;66762252;66762252;66773027;66773027;66773027;66773619;66773619;66773514;66778108;66778108;66778108;66778108;66802168;66802168;66802168;66802168;66801210;66807604;66808794;66817546;66817562;66817546	-;-;-;-;-;-;-;-;-;-;-;-;-;-;-;-;-;-;-;-;-;-;-;-;-;-;-;-;-;-;-;-;-;-;-;-;-;-;-;-;-;-	6664	89.6271	-0.0300073	0.296784	-0.101108	0.919465	0.968322	88.9132	90.341	1.69533	1.681	NoSignifi
ENSMUSG00000026003	1;1;1;1;1;1;1;1;1;1;1;1;1;1;1;1;1	66830839;66836962;66838279;66841622;66843081;66845168;66845299;66848400;66848400;66853127;66853127;66854624;66854624;66857399;66857399;66858243;66863173	66831527;66837048;66838406;66841735;66843182;66845332;66845332;66848466;66848466;66853291;66853291;66854761;66854761;66857554;66857554;66858331;66863277	-;-;-;-;-;-;-;-;-;-;-;-;-;-;-;-;-	2005	216.639	0.417356	0.147302	2.83333	0.00460653	0.0307219	247.661	185.616	15.733	11.5107	NoSignifi
ENSMUSG00000061816	1;1;1;1;1;1;1;1;1;1;1;1;1;1;1;1;1;1;1;1;1;1;1;1;1;1;1;1;1;1;1;1;1;1;1;1;1;1;1;1;1;1	66924295;66924295;66924298;66925023;66925023;66925023;66925023;66926066;66926208;66926208;66926208;66926208;66926534;66926534;66926534;66926534;66926534;66926622;66930186;66930186;66930186;66930186;66930186;66930186;66930192;66934246;66934246;66934246;66934518;66934518;66934518;66934518;66934518;66935276;66935276;66935276;66935491;66944463;66944792;66944792;66945291;66945291	66924557;66924557;66924557;66925065;66925065;66925065;66925065;66926285;66926285;66926285;66926285;66926285;66926707;66926707;66926707;66926707;66926707;66926707;66930329;66930329;66930329;66930329;66930329;66930329;66930329;66934273;66934273;66934273;66934698;66934542;66934542;66934542;66934542;66935333;66935350;66935354;66935637;66945010;66945010;66945143;66945404;66945384	-;-;-;-;-;-;-;-;-;-;-;-;-;-;-;-;-;-;-;-;-;-;-;-;-;-;-;-;-;-;-;-;-;-;-;-;-;-;-;-;-;-	2074	5.82312	0.0943867	1.14397	0.0825077	0.934243	0.976277	6.03279	5.61344	0.367	0.336667	NoSignifi
ENSMUSG00000026000	1;1;1;1;1;1;1;1;1;1;1;1;1;1;1;1;1;1;1;1;1;1;1;1;1;1;1;1;1;1;1;1;1;1;1;1;1;1	67000517;67000517;67003375;67004339;67004339;67004339;67004790;67004790;67004790;67006868;67006868;67006868;67007018;67009228;67009228;67009228;67009228;67009911;67009911;67009911;67009933;67019609;67020858;67020858;67020858;67020858;67020858;67034124;67034124;67034124;67034124;67038495;67038495;67038495;67038495;67038772;67038776;67038802	67003557;67003557;67003557;67004411;67004411;67004411;67004966;67004966;67004966;67007050;67007050;67007050;67007050;67009374;67009374;67009374;67009374;67010046;67010046;67010046;67010046;67022218;67021065;67021065;67021065;67021065;67021065;67034241;67034241;67034241;67034241;67038591;67038591;67038872;67038591;67038834;67038865;67038834	-;-;-;-;-;-;-;-;-;-;-;-;-;-;-;-;-;-;-;-;-;-;-;-;-;-;-;-;-;-;-;-;-;-;-;-;-;-	6863	178.239	-0.216744	0.23699	-0.914571	0.360417	0.636147	164.773	191.705	3.07033	3.47133	NoSignifi
ENSMUSG00000062209	1;1;1;1;1;1;1;1;1;1;1;1;1;1;1;1;1;1;1;1;1;1;1;1;1;1;1;1;1;1;1;1;1;1;1;1;1;1;1;1;1;1;1;1;1;1;1;1;1;1;1;1;1;1;1;1;1;1;1;1;1;1;1;1;1;1;1;1;1;1;1;1;1;1;1;1;1;1;1;1;1;1	68032186;68032186;68042441;68042441;68043908;68071518;68071518;68073098;68073098;68075418;68075418;68078536;68078536;68080640;68080640;68198842;68198842;68250580;68250580;68250655;68254529;68254529;68254529;68259181;68259181;68259181;68290155;68290243;68290243;68290439;68290439;68298150;68298287;68298287;68298287;68298287;68305845;68305845;68305845;68305845;68309595;68309595;68309595;68309595;683…	68040486;68040486;68042738;68042738;68043955;68071688;68071688;68073195;68073195;68075564;68075564;68078611;68078611;68080795;68080795;68199027;68199027;68250678;68250678;68250678;68254651;68254651;68254651;68259313;68259313;68259313;68290317;68290317;68290317;68290483;68290483;68298441;68298318;68298441;68298441;68298441;68305938;68305938;68305938;68305938;68309727;68309727;68309727;68309727;683…	-;-;-;-;-;-;-;-;-;-;-;-;-;-;-;-;-;-;-;-;-;-;-;-;-;-;-;-;-;-;-;-;-;-;-;-;-;-;-;-;-;-;-;-;-;-;-;-;-;-;-;-;-;-;-;-;-;-;-;-;-;-;-;-;-;-;-;-;-;-;-;-;-;-;-;-;-;-;-;-;-;-	12355	1.71429	2.01101	2.03719	0.987152	0.323568	0.603745	2.73428	0.69431	0.028	0.007	NoSignifi
ENSMUSG00000025997	1;1;1;1;1;1;1;1;1;1;1;1;1;1;1;1;1;1;1;1;1;1;1;1;1;1;1;1;1;1;1;1;1;1;1;1;1;1;1;1;1;1;1;1;1;1;1;1;1;1;1	69531214;69538037;69538582;69538768;69538768;69538768;69542227;69542227;69542227;69542227;69542227;69548599;69548599;69548599;69548599;69548599;69570493;69570493;69570493;69570493;69570493;69577781;69577781;69577859;69577859;69577859;69577890;69681558;69681559;69683210;69683210;69683210;69683210;69683210;69683210;69683210;69684124;69684124;69684124;69684124;69684124;69684124;69684124;69684124;696…	69539492;69539492;69539492;69539492;69539492;69539492;69542370;69542370;69542370;69542370;69542370;69548736;69548736;69548736;69548736;69548736;69570660;69570660;69570660;69570660;69570660;69578047;69578047;69578047;69578047;69578047;69578047;69683314;69683314;69683314;69683314;69683314;69683314;69683314;69683314;69683314;69684172;69684536;69684172;69684157;69684157;69684157;69684172;69684172;696…	-;-;-;-;-;-;-;-;-;-;-;-;-;-;-;-;-;-;-;-;-;-;-;-;-;-;-;-;-;-;-;-;-;-;-;-;-;-;-;-;-;-;-;-;-;-;-;-;-;-;-	11613	221.184	0.577503	0.157092	3.67621	0.000236722	0.00262634	264.833	177.535	2.907	1.902	NoSignifi
ENSMUSG00000026196	1;1;1;1;1;1;1;1;1;1;1	71027498;71031359;71046678;71047640;71053613;71065479;71067108;71074543;71088109;71089471;71102668	71030852;71031456;71046770;71047772;71053721;71065651;71067188;71075480;71088251;71089527;71103146	-;-;-;-;-;-;-;-;-;-;-	5659	40.3084	0.487562	0.32293	1.50981	0.131093	0.353952	47.0092	33.6076	1.06033	0.739333	NoSignifi
ENSMUSG00000026192	1;1;1;1;1;1;1;1;1;1;1;1;1;1;1;1;1;1;1;1;1;1;1;1;1;1;1;1;1;1;1;1;1;1;1;1;1;1;1;1	71557150;71557179;71557179;71557179;71557213;71557497;71557497;71557497;71557497;71559226;71559226;71559226;71560889;71560889;71560889;71560889;71563759;71563759;71564406;71564406;71564811;71564811;71567814;71567814;71568866;71568963;71568963;71569840;71569840;71569840;71570840;71570840;71570840;71572908;71572908;71572908;71576041;71576617;71577786;71578552	71557274;71557274;71557274;71559951;71557274;71557623;71557623;71557623;71557623;71559302;71559302;71559302;71563198;71560955;71563198;71560955;71563847;71563847;71564557;71564557;71564967;71564967;71567939;71567939;71569070;71569070;71569070;71569925;71569925;71569925;71570929;71570929;71570929;71572960;71573363;71573036;71576133;71576799;71577941;71579631	+;+;+;+;+;+;+;+;+;+;+;+;+;+;+;+;+;+;+;+;+;+;+;+;+;+;+;+;+;+;+;+;+;+;+;+;+;+;+;+	7985	718.551	0.125066	0.129232	0.967759	0.333165	0.613271	749.468	687.634	11.955	10.7193	NoSignifi
ENSMUSG00000026193	1;1;1;1;1;1;1;1;1;1;1;1;1;1;1;1;1;1;1;1;1;1;1;1;1;1;1;1;1;1;1;1;1;1;1;1;1;1;1;1;1;1;1;1;1;1;1;1;1;1;1;1;1;1;1;1;1;1;1;1;1;1;1;1;1;1;1;1;1;1;1;1;1;1;1;1;1;1;1;1;1;1;1;1;1;1;1;1;1;1;1;1;1;1;1;1;1;1;1;1;1;1;1;1;1;1;1;1;1;1;1;1;1;1;1;1;1;1;1;1;1;1;1;1;1;1;1;1;1;1;1;1;1;1;1;1;1;1;1;1;1;1;1;1;1;1;1;1;1;1;1;1;1;1;1;1;1;1;1;1;1;1;1;1;1;1;1;1;1;1;1;1;1;1;1;1;1;1;1;1;1;1;1;1;1;1;1;1;1;1;1;1;1;1;1;1;1;1;1;1…	71585520;71585523;71585523;71585523;71585524;71585524;71585524;71585526;71586830;71586830;71586830;71586830;71586830;71586830;71586830;71586830;71586861;71590097;71590098;71590098;71590098;71590098;71590098;71590098;71590098;71590098;71590098;71590767;71590767;71590767;71590767;71590767;71590767;71590767;71590767;71590767;71590767;71593071;71593071;71593071;71593071;71593071;71593071;71593071;715…	71586283;71586283;71586283;71586283;71586283;71586283;71586283;71586283;71586943;71586943;71586943;71586943;71586943;71586943;71586943;71586943;71586943;71590204;71590204;71590204;71590204;71590204;71590204;71590204;71590204;71590204;71590204;71590892;71591071;71590892;71590892;71590892;71590892;71590892;71590892;71590892;71590892;71593235;71593235;71593235;71593235;71593235;71593235;71593235;715…	-;-;-;-;-;-;-;-;-;-;-;-;-;-;-;-;-;-;-;-;-;-;-;-;-;-;-;-;-;-;-;-;-;-;-;-;-;-;-;-;-;-;-;-;-;-;-;-;-;-;-;-;-;-;-;-;-;-;-;-;-;-;-;-;-;-;-;-;-;-;-;-;-;-;-;-;-;-;-;-;-;-;-;-;-;-;-;-;-;-;-;-;-;-;-;-;-;-;-;-;-;-;-;-;-;-;-;-;-;-;-;-;-;-;-;-;-;-;-;-;-;-;-;-;-;-;-;-;-;-;-;-;-;-;-;-;-;-;-;-;-;-;-;-;-;-;-;-;-;-;-;-;-;-;-;-;-;-;-;-;-;-;-;-;-;-;-;-;-;-;-;-;-;-;-;-;-;-;-;-;-;-;-;-;-;-;-;-;-;-;-;-;-;-;-;-;-;-;-;-…	11685	63751.6	-0.429707	0.123763	-3.47201	0.000516573	0.00507602	54326.9	73176.2	591.215	778.902	NoSignifi
ENSMUSG00000039395	1;1;1;1;1	72159442;72162322;72164072;72192043;72212017	72161019;72162485;72164162;72192202;72212307	-;-;-;-;-	2284	2.15763	-0.198753	1.30241	-0.152604	0.878711	0.950037	1.99682	2.31843	0.111333	0.127	NoSignifi
ENSMUSG00000026189	1;1;1;1;1;1;1;1;1;1;1;1;1;1;1;1;1;1;1;1;1;1;1;1;1;1;1	72259167;72259172;72259172;72261952;72261952;72261952;72266996;72267407;72267407;72267407;72267407;72270277;72270277;72270277;72274886;72274886;72274886;72275653;72276166;72276166;72277287;72277287;72277287;72284093;72284093;72284093;72284093	72259433;72259433;72259433;72262063;72262063;72262063;72267170;72267517;72267499;72267517;72267517;72270373;72270373;72270373;72274967;72274967;72274967;72275802;72276331;72276331;72277420;72277420;72277420;72284259;72284313;72284314;72284259	-;-;-;-;-;-;-;-;-;-;-;-;-;-;-;-;-;-;-;-;-;-;-;-;-;-;-	1516	25.5051	0.0480756	0.402421	0.119466	0.904906	0.961433	25.8351	25.1752	2.17267	2.06533	NoSignifi
ENSMUSG00000026188	1;1;1;1;1;1;1	72284369;72284395;72292920;72297770;72297770;72300684;72300684	72284466;72284466;72293045;72298178;72298178;72300773;72303104	+;+;+;+;+;+;+	3054	6.18508	-0.682941	0.790253	-0.864206	0.387475	0.658637	4.73415	7.63602	0.197667	0.31	NoSignifi
ENSMUSG00000026187	1;1;1;1;1;1;1;1;1;1;1;1;1;1;1;1;1;1;1;1;1	72307427;72310435;72312408;72314154;72315459;72318999;72325074;72326216;72329926;72334636;72338960;72339989;72343009;72346228;72354243;72356817;72381619;72383358;72383702;72393896;72394708	72307567;72310548;72312591;72314202;72315581;72319190;72325188;72326354;72330038;72334698;72339097;72340079;72343142;72346424;72354336;72356886;72381728;72383454;72383769;72393967;72394952	+;+;+;+;+;+;+;+;+;+;+;+;+;+;+;+;+;+;+;+;+	2549	51.668	0.109293	0.328703	0.332497	0.739514	0.887746	53.7442	49.5919	2.68267	2.411	NoSignifi
ENSMUSG00000039354	1;1;1;1;1;1;1;1;1;1;1;1;1;1;1;1;1;1;1;1;1;1;1;1;1;1;1;1;1;1;1;1;1;1;1;1;1;1;1;1;1;1;1;1;1;1;1;1;1;1;1;1;1;1;1;1;1;1;1;1;1;1;1;1;1;1;1;1;1;1;1;1;1;1;1;1;1;1;1;1;1;1;1;1;1;1;1	72583251;72583251;72583251;72583251;72583251;72583251;72583615;72585206;72585638;72585638;72585638;72585638;72585638;72585638;72585638;72585638;72587051;72587051;72587051;72587051;72587051;72587051;72587051;72591063;72591063;72591063;72591063;72591063;72591063;72591063;72591825;72591825;72591825;72591825;72591825;72591825;72591825;72595788;72595788;72595788;72595788;72595788;72595788;72595788;725…	72583438;72583438;72583438;72583438;72583438;72583438;72583737;72585242;72586404;72586404;72586404;72586404;72586404;72586404;72585991;72585918;72587101;72587101;72587101;72587101;72587101;72587101;72587101;72591275;72591275;72591275;72591275;72591275;72591275;72591275;72591875;72591875;72591875;72591875;72591875;72591875;72591875;72595974;72595974;72595974;72595974;72595974;72596271;72595831;725…	+;+;+;+;+;+;+;+;+;+;+;+;+;+;+;+;+;+;+;+;+;+;+;+;+;+;+;+;+;+;+;+;+;+;+;+;+;+;+;+;+;+;+;+;+;+;+;+;+;+;+;+;+;+;+;+;+;+;+;+;+;+;+;+;+;+;+;+;+;+;+;+;+;+;+;+;+;+;+;+;+;+;+;+;+;+;+	5728	120.293	-0.143131	0.213109	-0.671631	0.501819	0.746132	114.331	126.255	2.53833	2.743	NoSignifi
ENSMUSG00000046330	1;1;1;1;1;1;1;1;1;1;1;1;1	72711290;72711314;72711672;72711758;72711781;72712142;72712142;72712142;72712142;72713182;72713502;72713502;72713502	72711323;72711800;72711800;72711800;72711800;72712224;72712570;72712224;72712224;72713339;72713617;72713596;72713813	+;+;+;+;+;+;+;+;+;+;+;+;+	1410	133.506	0.130111	0.19567	0.664949	0.506083	0.749326	139.395	127.618	12.605	11.2647	NoSignifi
ENSMUSG00000039323	1;1;1;1;1;1;1;1;1;1;1	72824503;72825322;72848699;72849086;72849086;72849564;72849564;72849564;72851998;72851998;72851998	72824964;72825474;72849312;72849312;72849312;72849704;72849704;72849704;72852148;72852474;72852467	+;+;+;+;+;+;+;+;+;+;+	1847	9906.88	-3.67176	0.457757	-8.02118	1.04734e-15	7.98713e-14	1441.64	18372.1	99.3107	1230.68	DownInTCKO
ENSMUSG00000026185	1;1;1;1;1;1;1;1;1;1	72857932;72858065;72860049;72862334;72863143;72863143;72863851;72863851;72873806;72873806	72862508;72859209;72862189;72862508;72863262;72863262;72864080;72864080;72874275;72874884	-;-;-;-;-;-;-;-;-;-	6006	2599.65	-2.3999	0.265134	-9.05164	1.40831e-19	1.59366e-17	828.42	4370.89	17.4807	90.357	DownInTCKO
ENSMUSG00000055322	1;1;1;1;1;1;1;1;1;1;1;1;1;1;1;1;1;1;1;1;1;1;1;1;1;1;1;1;1;1;1;1;1;1;1;1;1;1;1;1;1;1;1;1;1;1;1;1;1;1;1;1;1;1;1;1;1;1;1;1;1;1;1;1;1;1;1;1;1;1;1;1;1;1;1;1;1;1;1;1;1;1;1;1;1;1;1;1;1;1;1;1;1;1;1;1;1;1;1;1;1;1;1;1;1;1;1;1;1;1;1;1;1;1;1;1;1;1;1;1;1;1;1;1;1;1;1;1;1;1;1;1;1;1;1;1;1;1;1;1;1;1;1;1;1;1;1;1;1;1;1;1;1;1;1;1;1;1;1;1;1;1;1;1;1;1;1;1;1;1;1;1;1;1;1;1;1;1;1;1;1;1;1;1;1;1;1;1;1;1;1;1;1;1;1;1;1;1;1;1…	73910231;73910232;73910232;73913911;73914093;73914117;73914530;73916439;73916439;73916439;73916439;73916439;73916439;73916439;73916866;73916866;73916866;73916866;73916866;73916866;73916866;73917633;73917633;73917633;73917633;73917633;73917633;73917633;73917998;73917998;73917998;73917998;73917998;73917998;73917998;73919654;73919654;73919654;73919654;73919654;73919654;73919654;73920507;73920507;739…	73914674;73914674;73914674;73914674;73914674;73914674;73914674;73916471;73916471;73916471;73916471;73916471;73916471;73916471;73916934;73916934;73916934;73916934;73916934;73916934;73916934;73917801;73917801;73917801;73917801;73917801;73917801;73917801;73918069;73918069;73918069;73918069;73918069;73918069;73918069;73919731;73919731;73919731;73919731;73919731;73919731;73919731;73920599;73920596;739…	-;-;-;-;-;-;-;-;-;-;-;-;-;-;-;-;-;-;-;-;-;-;-;-;-;-;-;-;-;-;-;-;-;-;-;-;-;-;-;-;-;-;-;-;-;-;-;-;-;-;-;-;-;-;-;-;-;-;-;-;-;-;-;-;-;-;-;-;-;-;-;-;-;-;-;-;-;-;-;-;-;-;-;-;-;-;-;-;-;-;-;-;-;-;-;-;-;-;-;-;-;-;-;-;-;-;-;-;-;-;-;-;-;-;-;-;-;-;-;-;-;-;-;-;-;-;-;-;-;-;-;-;-;-;-;-;-;-;-;-;-;-;-;-;-;-;-;-;-;-;-;-;-;-;-;-;-;-;-;-;-;-;-;-;-;-;-;-;-;-;-;-;-;-;-;-;-;-;-;-;-;-;-;-;-;-;-;-;-;-;-;-;-;-;-;-;-;-;-;-…	16010	1518.67	0.741343	0.121776	6.08778	1.14489e-09	4.17276e-08	1900.49	1136.85	15.0997	8.82233	NoSignifi
ENSMUSG00000061815	1;1;1;1;1;1;1;1;1;1;1;1;1;1;1;1;1;1;1;1;1;1;1;1	74125541;74125579;74127592;74127592;74127846;74127869;74128948;74128948;74129339;74129339;74129698;74129698;74131178;74131178;74132720;74132720;74134104;74134104;74140919;74140919;74146654;74146654;74147644;74147644	74125614;74125614;74127723;74127723;74127952;74127952;74129073;74129073;74129445;74129445;74129841;74129841;74131247;74131247;74133346;74133346;74134207;74134207;74141065;74141065;74146764;74146764;74147773;74148223	+;+;+;+;+;+;+;+;+;+;+;+;+;+;+;+;+;+;+;+;+;+;+;+	2329	3.06705	0.53871	1.11333	0.48387	0.628478	0.828072	3.65409	2.48	0.200667	0.132333	NoSignifi
ENSMUSG00000006304	1;1;1;1;1;1;1;1;1;1;1;1;1;1;1;1;1;1;1;1;1;1;1;1;1;1;1;1;1;1;1;1;1;1	74236084;74236497;74236517;74236550;74236818;74236818;74236818;74246080;74246080;74246080;74248132;74248132;74248132;74251254;74251254;74251254;74254828;74254828;74254828;74255958;74255958;74255958;74262459;74262459;74262459;74263743;74263743;74263743;74264353;74264353;74264353;74267771;74267771;74267771	74236322;74236610;74236899;74236610;74237047;74236899;74236888;74246114;74246114;74246114;74248244;74248244;74248244;74251299;74251299;74251299;74255014;74255014;74255014;74256051;74256051;74256051;74262585;74262585;74262585;74263843;74263843;74263843;74264453;74264453;74264453;74267988;74267987;74268209	+;+;+;+;+;+;+;+;+;+;+;+;+;+;+;+;+;+;+;+;+;+;+;+;+;+;+;+;+;+;+;+;+;+	2033	1703.5	0.00284559	0.0836389	0.0340224	0.972859	0.990039	1705.03	1701.98	106.825	104.056	NoSignifi
ENSMUSG00000006299	1;1;1;1;1;1;1;1;1;1;1;1;1;1;1;1;1;1;1;1;1;1;1;1;1;1;1;1;1;1;1;1;1;1;1;1;1;1;1;1;1;1	74279840;74279846;74279846;74280783;74280783;74280783;74280933;74281060;74281089;74281089;74281089;74281089;74281329;74281329;74281329;74281329;74281527;74281527;74281736;74281736;74281736;74281736;74282027;74282027;74282027;74282411;74282411;74282411;74282441;74283094;74283094;74283094;74283094;74283094;74283196;74283886;74283886;74283886;74283886;74284174;74284503;74284503	74280309;74280309;74280309;74280937;74280937;74280937;74280937;74281642;74281179;74281179;74281179;74281179;74281432;74281432;74281432;74281642;74281642;74281642;74281819;74281819;74282550;74281819;74282171;74282171;74282171;74282550;74282550;74282550;74282550;74283142;74283213;74283213;74284016;74283213;74283213;74284041;74283979;74284044;74284041;74284421;74284680;74284738	-;-;-;-;-;-;-;-;-;-;-;-;-;-;-;-;-;-;-;-;-;-;-;-;-;-;-;-;-;-;-;-;-;-;-;-;-;-;-;-;-;-	3458	1191.92	0.0243291	0.0971354	0.250466	0.802227	0.915843	1202.02	1181.82	44.305	42.467	NoSignifi
ENSMUSG00000026179	1;1;1;1;1;1;1;1;1;1;1;1;1;1;1;1;1;1;1;1;1;1;1;1;1;1;1;1;1;1;1;1;1;1;1;1;1;1;1;1;1	74284930;74285045;74285050;74285054;74285055;74285777;74285842;74285842;74285842;74285842;74285842;74287092;74287092;74287092;74332610;74332663;74347385;74347385;74347385;74347385;74347652;74347652;74347652;74348763;74348763;74348763;74349308;74349308;74349308;74349714;74349714;74349714;74350617;74350617;74350617;74351537;74351537;74351537;74351758;74351758;74351758	74285137;74285137;74285137;74285137;74285137;74286010;74286010;74286010;74286634;74286010;74286010;74287273;74287208;74287454;74332791;74336261;74347500;74347500;74347566;74347500;74347764;74347764;74347764;74348821;74348821;74348821;74349400;74349400;74349400;74349877;74349877;74349877;74350703;74350703;74350703;74351652;74351652;74351652;74353686;74353694;74353684	+;+;+;+;+;+;+;+;+;+;+;+;+;+;+;+;+;+;+;+;+;+;+;+;+;+;+;+;+;+;+;+;+;+;+;+;+;+;+;+;+	7832	104.394	-0.244128	0.211081	-1.15656	0.247451	0.521982	95.739	113.049	1.555	1.79367	NoSignifi
ENSMUSG00000006301	1;1;1;1;1;1;1;1;1;1;1;1;1;1;1;1;1;1;1;1;1;1;1;1;1;1;1;1;1;1;1;1;1;1;1;1;1;1;1;1;1;1;1;1;1;1;1;1;1;1;1;1;1;1;1;1;1;1	74288247;74288251;74288251;74288253;74289300;74289871;74289871;74289871;74289871;74289871;74290752;74290752;74290752;74290752;74290752;74291200;74291200;74291200;74291200;74291200;74291431;74291431;74291431;74291431;74291695;74291695;74291695;74292457;74292457;74292457;74292835;74292835;74292835;74293005;74293005;74293005;74293005;74293562;74293908;74293908;74293908;74293908;74293908;74293910;742…	74289518;74289518;74289518;74289518;74289518;74290068;74289924;74289924;74289924;74289924;74290847;74290847;74290847;74290847;74290847;74291228;74291287;74291287;74291287;74291287;74291468;74291734;74291468;74291468;74291734;74292888;74291734;74292507;74292507;74292507;74292888;74292888;74292888;74293069;74293069;74293069;74293069;74293630;74294002;74294002;74294002;74294002;74294002;74294002;742…	-;-;-;-;-;-;-;-;-;-;-;-;-;-;-;-;-;-;-;-;-;-;-;-;-;-;-;-;-;-;-;-;-;-;-;-;-;-;-;-;-;-;-;-;-;-;-;-;-;-;-;-;-;-;-;-;-;-	12659	1585.27	-0.482099	0.120522	-4.00009	6.33174e-05	0.000840557	1322.65	1847.89	13.33	18.1403	NoSignifi
ENSMUSG00000073650	1;1;1;1;1;1;1;1;1;1;1;1;1;1;1;1;1;1;1;1;1;1;1;1;1;1;1	74362108;74362366;74362367;74362442;74362750;74362750;74363252;74363252;74363252;74364317;74364317;74364317;74364531;74364549;74364549;74364549;74366617;74366617;74366617;74366617;74367787;74367787;74367787;74368134;74368134;74368393;74368393	74362186;74362522;74362659;74362947;74362947;74362947;74363307;74363307;74363307;74364403;74364403;74364403;74364716;74364716;74364716;74364716;74366741;74366742;74366741;74366741;74367863;74367798;74367863;74368222;74368222;74369150;74369321	+;+;+;+;+;+;+;+;+;+;+;+;+;+;+;+;+;+;+;+;+;+;+;+;+;+;+	2211	13.4142	0.143307	0.540094	0.265336	0.79075	0.910537	14.0422	12.7861	0.812333	0.719667	NoSignifi
ENSMUSG00000026177	1;1;1;1;1;1;1;1;1;1;1;1;1;1;1;1;1;1;1;1;1;1;1;1;1;1;1;1;1;1;1;1;1;1;1;1;1;1;1;1;1;1;1;1;1;1;1;1;1;1;1;1;1;1;1;1;1;1;1;1;1;1;1;1;1;1;1;1;1;1;1;1;1;1;1;1;1;1;1;1;1;1	74375195;74375203;74375203;74375225;74375253;74375572;74375602;74375718;74375718;74375718;74375770;74376657;74376793;74376793;74376793;74376793;74376793;74377157;74377157;74377157;74377157;74377157;74377157;74379783;74379783;74379783;74379783;74379783;74379783;74380197;74380197;74380197;74380197;74380609;74380609;74380609;74380609;74380609;74380842;74380842;74380842;74380842;74380842;74381651;743…	74375321;74375321;74375321;74375321;74375321;74375851;74375851;74375851;74375851;74375851;74375851;74376793;74376890;74376915;74376915;74376915;74376915;74377276;74377276;74377276;74377276;74377276;74377276;74379856;74379889;74380267;74379889;74379889;74379889;74380267;74380267;74380267;74380267;74380676;74380676;74380676;74380676;74380676;74380997;74380997;74380997;74380997;74380997;74381894;743…	+;+;+;+;+;+;+;+;+;+;+;+;+;+;+;+;+;+;+;+;+;+;+;+;+;+;+;+;+;+;+;+;+;+;+;+;+;+;+;+;+;+;+;+;+;+;+;+;+;+;+;+;+;+;+;+;+;+;+;+;+;+;+;+;+;+;+;+;+;+;+;+;+;+;+;+;+;+;+;+;+;+	3705	53.0378	-1.17056	0.389519	-3.00514	0.00265458	0.0196358	32.7129	73.3626	1.119	2.455	DownInTCKO
ENSMUSG00000026176	1;1;1;1;1;1;1;1;1;1;1;1;1;1;1;1;1	74391509;74391795;74392162;74393278;74393278;74393278;74393797;74393797;74394019;74394019;74394019;74394640;74394640;74394837;74394837;74395456;74395456	74391964;74391964;74392249;74393426;74393901;74393426;74393901;74393901;74394069;74394075;74394075;74394732;74394732;74395022;74395022;74397282;74397285	+;+;+;+;+;+;+;+;+;+;+;+;+;+;+;+;+	3334	816.5	-0.209612	0.0990322	-2.1166	0.0342937	0.142244	757.123	875.878	28.916	32.6607	NoSignifi
ENSMUSG00000033364	1;1;1;1;1;1;1;1;1;1;1;1;1;1;1;1;1;1;1;1;1;1;1;1;1;1;1;1;1;1;1;1;1;1;1;1;1;1;1;1;1;1;1;1;1;1;1;1;1;1;1;1;1;1;1;1;1;1;1;1;1;1;1;1;1;1;1;1;1;1;1;1;1;1;1;1;1;1;1;1;1;1;1;1;1;1;1;1;1;1	74435511;74437730;74439127;74439960;74439960;74439960;74441532;74441532;74441532;74444413;74444413;74444413;74449502;74450495;74450495;74450495;74452687;74452687;74452687;74452687;74453828;74453828;74453828;74453828;74456079;74456079;74456079;74456079;74459915;74459915;74459915;74461566;74461566;74461566;74461566;74466915;74466915;74466915;74466915;74467353;74468267;74468267;74468267;74470537;744…	74439478;74439478;74439478;74440098;74440098;74440098;74441601;74441601;74441601;74444528;74444528;74444528;74450555;74450555;74450555;74450555;74452853;74452853;74452853;74452853;74454083;74454083;74454083;74454083;74456220;74456220;74456220;74456220;74459980;74459980;74459980;74461730;74461730;74461730;74461730;74466994;74466994;74466994;74466994;74467574;74470727;74468384;74468384;74470727;744…	-;-;-;-;-;-;-;-;-;-;-;-;-;-;-;-;-;-;-;-;-;-;-;-;-;-;-;-;-;-;-;-;-;-;-;-;-;-;-;-;-;-;-;-;-;-;-;-;-;-;-;-;-;-;-;-;-;-;-;-;-;-;-;-;-;-;-;-;-;-;-;-;-;-;-;-;-;-;-;-;-;-;-;-;-;-;-;-;-;-	11081	128.711	0.273903	0.18115	1.51203	0.130527	0.353105	140.88	116.542	1.62033	1.30667	NoSignifi
ENSMUSG00000026174	1;1;1;1;1;1;1;1;1;1;1;1;1;1;1;1;1;1	74506058;74506060;74517070;74517070;74518901;74518901;74522318;74522318;74523504;74523504;74523527;74525030;74526992;74526992;74526992;74527592;74527592;74528686	74506461;74506214;74517249;74517249;74519016;74519016;74522427;74522427;74523613;74523613;74523613;74525093;74527090;74527087;74527090;74528177;74527683;74530842	+;+;+;+;+;+;+;+;+;+;+;+;+;+;+;+;+;+	3826	424.58	0.240695	0.132289	1.81947	0.0688395	0.232145	459.729	389.431	15.3173	12.6557	NoSignifi
ENSMUSG00000026173	1;1;1;1;1;1;1;1;1;1;1;1;1;1;1;1;1;1;1;1;1;1;1;1;1;1;1;1;1;1;1;1;1;1;1;1;1;1;1;1;1;1;1;1;1;1;1;1;1;1;1;1;1;1;1;1;1;1;1;1;1;1;1;1;1;1;1;1;1;1;1;1;1;1;1;1;1;1;1;1;1;1;1;1;1;1;1;1;1;1;1;1;1;1;1;1;1;1;1;1;1;1;1;1;1;1;1;1;1;1;1;1;1;1;1;1;1;1;1;1;1;1;1;1;1;1;1;1;1;1;1;1;1;1;1;1;1;1;1;1;1	74542888;74542888;74542888;74542903;74542903;74542903;74544360;74544364;74544364;74547913;74547913;74547913;74547913;74547913;74547913;74547913;74547913;74548105;74548105;74548105;74548105;74548105;74548105;74548105;74548105;74549175;74549175;74549175;74549175;74549175;74549175;74549175;74549175;74551020;74551020;74551020;74551020;74551020;74551020;74551021;74551021;74551988;74551988;74551988;745…	74543028;74543028;74543028;74543028;74543028;74543028;74546271;74544650;74544650;74547968;74547968;74547968;74547968;74547968;74547968;74547968;74547968;74548263;74548263;74548263;74548263;74548263;74548263;74548263;74548263;74549403;74549403;74549403;74549403;74549403;74549404;74549404;74549403;74551149;74551149;74551149;74551149;74551149;74551149;74551149;74551149;74552219;74552219;74552219;745…	+;+;+;+;+;+;+;+;+;+;+;+;+;+;+;+;+;+;+;+;+;+;+;+;+;+;+;+;+;+;+;+;+;+;+;+;+;+;+;+;+;+;+;+;+;+;+;+;+;+;+;+;+;+;+;+;+;+;+;+;+;+;+;+;+;+;+;+;+;+;+;+;+;+;+;+;+;+;+;+;+;+;+;+;+;+;+;+;+;+;+;+;+;+;+;+;+;+;+;+;+;+;+;+;+;+;+;+;+;+;+;+;+;+;+;+;+;+;+;+;+;+;+;+;+;+;+;+;+;+;+;+;+;+;+;+;+;+;+;+;+	7045	5.18688	-0.629589	0.909837	-0.69198	0.48895	0.73734	4.06375	6.31002	0.074	0.111333	NoSignifi
ENSMUSG00000026135	1;1;1;1;1;1;1;1;1;1;1;1;1;1;1;1;1;1;1;1;1;1;1;1;1;1;1;1;1;1;1;1;1;1;1;1;1;1;1;1;1;1;1;1;1;1;1;1;1;1;1;1;1	74565127;74566426;74566502;74566683;74566869;74568551;74568551;74568551;74568551;74568551;74569679;74569679;74569679;74569679;74569679;74573539;74573539;74573539;74573539;74573539;74575780;74575780;74575780;74575780;74575780;74578123;74578123;74578123;74578123;74578123;74579325;74579325;74579325;74579325;74582225;74582232;74585384;74585384;74585384;74585384;74585384;74585585;74587368;74587368;745…	74567347;74567347;74567347;74567347;74567347;74568656;74568656;74568656;74568656;74568656;74572583;74572583;74572583;74572583;74572583;74573716;74573716;74573716;74573716;74573716;74576604;74576604;74576604;74576604;74576604;74578287;74578287;74578287;74578287;74578287;74579406;74579449;74579927;74579618;74585697;74585697;74585663;74585697;74585697;74585697;74585697;74585697;74587720;74587619;745…	-;-;-;-;-;-;-;-;-;-;-;-;-;-;-;-;-;-;-;-;-;-;-;-;-;-;-;-;-;-;-;-;-;-;-;-;-;-;-;-;-;-;-;-;-;-;-;-;-;-;-;-;-	11355	278.932	0.147964	0.143512	1.03102	0.30253	0.584259	293.136	264.727	3.292	2.89767	NoSignifi
ENSMUSG00000026172	1;1;1;1;1;1;1;1;1;1;1;1;1;1;1;1;1;1;1;1;1;1;1;1;1;1	74588289;74588300;74588374;74589486;74589486;74589486;74589960;74589960;74589960;74590265;74590265;74590265;74590266;74590671;74590671;74590671;74590671;74590960;74590960;74590960;74591589;74591589;74591589;74591822;74591822;74591822	74588393;74588487;74588604;74589878;74589878;74589878;74590099;74590099;74590099;74590459;74590459;74590459;74590459;74590908;74590734;74590734;74590734;74591129;74591129;74591129;74591706;74591706;74591706;74592189;74592443;74592124	+;+;+;+;+;+;+;+;+;+;+;+;+;+;+;+;+;+;+;+;+;+;+;+;+;+	2192	136.855	-0.147294	0.182376	-0.807635	0.419301	0.684939	129.988	143.722	7.557	8.14467	NoSignifi
ENSMUSG00000026171	1;1;1;1;1;1;1;1;1;1;1;1;1;1;1;1;1;1;1;1;1;1;1;1;1;1;1;1;1;1;1;1;1;1;1;1;1;1;1;1;1;1;1;1;1;1;1;1;1;1;1;1;1;1;1;1;1;1;1;1;1	74593748;74593748;74593753;74594222;74594560;74594560;74594560;74594560;74595209;74595209;74595209;74595209;74595631;74595631;74595631;74595631;74595866;74595866;74595866;74595866;74595885;74598185;74598362;74598362;74598362;74598362;74598362;74598363;74598530;74598530;74598530;74598530;74598530;74598530;74598530;74598550;74598693;74598693;74598693;74598693;74598693;74598693;74598733;74599066;745…	74594402;74594402;74594402;74594402;74594801;74594694;74594694;74594694;74595301;74595298;74595301;74595301;74595768;74595768;74595768;74595768;74595937;74595937;74595937;74595937;74595937;74598431;74598431;74598431;74598431;74598431;74598431;74598431;74598597;74598597;74598597;74598597;74598597;74598597;74598597;74598792;74598792;74598792;74598845;74598792;74598792;74598845;74598792;74599140;745…	-;-;-;-;-;-;-;-;-;-;-;-;-;-;-;-;-;-;-;-;-;-;-;-;-;-;-;-;-;-;-;-;-;-;-;-;-;-;-;-;-;-;-;-;-;-;-;-;-;-;-;-;-;-;-;-;-;-;-;-;-	2181	254.293	0.016168	0.186394	0.0867406	0.930878	0.975288	255.519	253.066	14.951	14.4433	NoSignifi
ENSMUSG00000033276	1;1;1;1;1;1;1;1;1;1;1;1;1;1;1;1;1;1;1;1;1;1;1;1;1;1;1;1;1;1;1;1;1;1;1;1;1;1;1;1;1;1;1;1;1;1;1;1;1;1;1;1;1;1;1;1;1;1;1;1;1;1;1;1;1;1;1;1;1;1;1;1;1;1;1;1;1;1;1;1;1;1;1;1;1;1;1;1;1;1;1;1;1;1;1;1;1;1;1;1;1;1;1;1;1;1;1;1;1;1;1;1;1;1;1;1;1;1;1;1;1;1;1;1;1;1;1;1;1;1;1;1;1;1;1;1;1;1;1;1;1;1;1;1	74601445;74601480;74601503;74601514;74601639;74602029;74602029;74602029;74602029;74602029;74603138;74603138;74603138;74603138;74603138;74603210;74603397;74603397;74603397;74603397;74603397;74603397;74605389;74605389;74605389;74605389;74605389;74609012;74609012;74609012;74609012;74609012;74610772;74610772;74610772;74610772;74610772;74611089;74611089;74611089;74611089;74611149;74611401;74611401;746…	74601613;74601613;74601613;74601613;74601862;74602201;74602201;74602201;74602201;74602201;74603278;74603278;74603278;74603278;74603278;74603278;74603474;74603474;74603474;74603474;74603474;74603474;74605525;74605519;74605519;74605519;74605519;74609261;74609261;74609261;74609261;74609261;74610865;74610865;74610865;74610865;74610865;74611256;74611258;74611258;74611258;74611258;74611588;74611588;746…	+;+;+;+;+;+;+;+;+;+;+;+;+;+;+;+;+;+;+;+;+;+;+;+;+;+;+;+;+;+;+;+;+;+;+;+;+;+;+;+;+;+;+;+;+;+;+;+;+;+;+;+;+;+;+;+;+;+;+;+;+;+;+;+;+;+;+;+;+;+;+;+;+;+;+;+;+;+;+;+;+;+;+;+;+;+;+;+;+;+;+;+;+;+;+;+;+;+;+;+;+;+;+;+;+;+;+;+;+;+;+;+;+;+;+;+;+;+;+;+;+;+;+;+;+;+;+;+;+;+;+;+;+;+;+;+;+;+;+;+;+;+;+;+	6437	88.7726	0.29375	0.239395	1.22705	0.219804	0.486329	97.7805	79.7646	1.93933	1.539	NoSignifi
ENSMUSG00000033257	1;1;1;1;1;1;1;1;1;1;1;1;1;1;1;1;1;1;1;1;1;1;1;1;1;1;1;1;1;1;1;1;1;1;1;1;1;1;1;1;1;1;1;1;1;1;1;1;1;1;1;1;1;1;1;1;1;1;1;1;1;1;1;1;1;1;1;1;1;1;1;1;1;1;1;1;1;1;1;1;1	74661745;74661750;74661817;74661817;74672844;74672844;74672844;74672844;74678898;74678898;74678898;74680354;74680354;74681300;74681300;74681300;74681300;74681759;74681759;74681759;74681759;74685319;74685319;74685319;74685326;74685860;74685860;74685860;74685956;74686317;74686317;74686317;74686317;74687204;74687204;74687204;74687478;74687478;74687723;74687723;74687723;74688164;74688164;74688164;746…	74661889;74661889;74661889;74661889;74673010;74673255;74673010;74673010;74680463;74678931;74680463;74680463;74680463;74681409;74681409;74681409;74681409;74681822;74681791;74681822;74681822;74685443;74685357;74685443;74685443;74685970;74685970;74685970;74685970;74686393;74686393;74686393;74686393;74687395;74687395;74687395;74687560;74687560;74687851;74687851;74687851;74688286;74688286;74688286;746…	+;+;+;+;+;+;+;+;+;+;+;+;+;+;+;+;+;+;+;+;+;+;+;+;+;+;+;+;+;+;+;+;+;+;+;+;+;+;+;+;+;+;+;+;+;+;+;+;+;+;+;+;+;+;+;+;+;+;+;+;+;+;+;+;+;+;+;+;+;+;+;+;+;+;+;+;+;+;+;+;+	11527	442.086	0.400049	0.116186	3.44319	0.0005749	0.00554433	502.788	381.383	5.55767	4.11433	NoSignifi
ENSMUSG00000026170	1;1;1;1;1;1;1;1;1;1;1;1;1;1;1	74713574;74731919;74735277;74735351;74735554;74735554;74735864;74736681;74736681;74736809;74737017;74737179;74737179;74737543;74737543	74713891;74732109;74735476;74735476;74736036;74735751;74736036;74736716;74736847;74737098;74737098;74737391;74737391;74737823;74737892	+;+;+;+;+;+;+;+;+;+;+;+;+;+;+	2173	11.8029	-0.65016	0.57893	-1.12304	0.261422	0.540008	9.2045	14.4012	0.539333	0.823667	NoSignifi
ENSMUSG00000006542	1;1;1;1;1;1;1;1;1;1;1;1;1;1;1;1;1;1;1;1;1;1;1;1;1;1;1;1;1;1;1;1;1;1;1;1;1;1;1;1;1;1;1;1;1;1;1;1;1;1;1;1;1;1;1;1;1;1;1;1;1;1;1;1;1;1;1	74738922;74738922;74740205;74740205;74740587;74740587;74741152;74741152;74741152;74741152;74741467;74741467;74741467;74741467;74741467;74744456;74744456;74744456;74744456;74744456;74744721;74744721;74744721;74744721;74744721;74745317;74745317;74745317;74745317;74745317;74745551;74745551;74745551;74745551;74745697;74745697;74745697;74745697;74745697;74745870;74745870;74745870;74745870;74745870;747…	74740060;74740060;74740821;74740821;74740821;74740821;74741298;74741298;74741298;74741298;74741504;74741504;74741504;74741504;74741504;74744621;74744621;74744621;74744621;74744621;74744847;74744847;74744847;74744847;74744847;74745371;74745371;74745371;74745371;74745371;74745596;74745596;74745596;74745596;74745755;74745755;74745755;74745755;74745755;74745951;74745951;74745951;74745951;74745951;747…	-;-;-;-;-;-;-;-;-;-;-;-;-;-;-;-;-;-;-;-;-;-;-;-;-;-;-;-;-;-;-;-;-;-;-;-;-;-;-;-;-;-;-;-;-;-;-;-;-;-;-;-;-;-;-;-;-;-;-;-;-;-;-;-;-;-;-	3682	3.26052	-2.43975	1.43517	-1.69997	0.0891357	0.276593	1.00429	5.51675	0.035	0.187667	NoSignifi
ENSMUSG00000033227	1;1;1;1;1;1	74771892;74782102;74782439;74782560;74784139;74784139	74772222;74782322;74782894;74782894;74785322;74784602	+;+;+;+;+;+	2192	1.96503	-2.25335	1.55298	-1.45099	0.146784	0.379317	0.690863	3.23919	0.0396667	0.184333	NoSignifi
ENSMUSG00000026167	1;1;1;1;1;1	74791516;74793363;74793363;74800533;74803123;74803123	74792283;74793625;74793625;74800912;74803495;74804179	+;+;+;+;+;+	2468	5.06669	-0.0438174	1.26272	-0.0347008	0.972318	0.98974	4.95701	5.17638	0.255	0.264333	NoSignifi
ENSMUSG00000090071	1	74854934	74857732	+	2799	2.92759	0.0829002	1.11906	0.0740803	0.940946	0.978624	3.03028	2.8249	0.138333	0.124667	NoSignifi
ENSMUSG00000047021	1;1;1;1;1;1;1;1;1;1;1;1;1;1;1;1;1;1;1;1;1;1;1;1;1;1;1;1;1;1;1;1;1;1;1;1;1;1;1;1;1;1;1;1;1;1;1;1;1;1;1;1	74902071;74902339;74903097;74904021;74904633;74905046;74905607;74905900;74906310;74907328;74907605;74910444;74910703;74911014;74916763;74917150;74918366;74918834;74919184;74920386;74921431;74922303;74922928;74922928;74923392;74924793;74925373;74925373;74926431;74926431;74926431;74927014;74927014;74927014;74927597;74927597;74927597;74928005;74928005;74928005;74928334;74928334;74928334;74929255;749…	74902243;74902476;74903549;74904146;74904835;74905090;74905714;74906013;74906453;74907486;74907796;74910554;74910769;74911190;74916891;74917375;74918494;74918984;74919342;74920610;74921676;74922460;74925167;74923065;74925573;74925167;74925573;74925573;74926696;74926696;74926696;74927236;74927236;74927236;74927742;74927742;74927742;74928204;74928204;74928204;74928500;74928500;74928500;74929357;749…	-;-;-;-;-;-;-;-;-;-;-;-;-;-;-;-;-;-;-;-;-;-;-;-;-;-;-;-;-;-;-;-;-;-;-;-;-;-;-;-;-;-;-;-;-;-;-;-;-;-;-;-	7817	1.64143	-1.94189	1.61663	-1.2012	0.229675	0.499194	0.682153	2.60071	0.011	0.0413333	NoSignifi
ENSMUSG00000026162	1;1;1;1;1;1	74967139;74968169;74968795;75045309;75046501;75125136	74967768;74968275;74968912;75045367;75046639;75125200	-;-;-;-;-;-	1118	29.4556	-0.15603	0.367903	-0.424108	0.671487	0.852466	27.7971	31.114	3.17433	3.45833	NoSignifi
ENSMUSG00000026205	1;1;1;1;1;1;1;1;1;1;1;1;1;1;1;1;1	75125541;75126342;75128473;75128904;75129398;75131661;75131713;75132152;75132152;75132599;75132599;75132951;75132951;75133195;75133195;75133401;75133685	75126018;75126437;75128640;75129009;75129651;75131775;75131775;75132272;75132272;75132780;75132780;75133027;75133027;75133546;75133292;75133558;75133890	-;-;-;-;-;-;-;-;-;-;-;-;-;-;-;-;-	2167	3.01705	0.858246	1.52805	0.561659	0.574348	0.793937	3.90351	2.13059	0.233667	0.121667	NoSignifi
ENSMUSG00000033159	1;1;1;1;1;1;1;1;1;1;1;1;1;1;1;1;1;1;1;1;1;1;1;1;1;1;1;1;1;1;1;1;1;1;1;1;1;1;1;1;1;1;1;1;1	75134554;75135768;75135771;75135771;75136785;75137092;75137326;75137326;75137326;75137326;75137326;75137755;75137755;75137755;75137755;75137755;75139347;75139347;75139347;75139347;75139559;75139559;75139559;75139559;75139597;75139821;75139821;75139821;75139821;75139821;75140898;75140898;75140898;75140898;75140898;75141416;75141416;75141416;75141416;75141416;75141700;75142058;75142058;75142643;751…	75136932;75136932;75136932;75136932;75136932;75137443;75137861;75137443;75137443;75137443;75137443;75137806;75137816;75137816;75138876;75137816;75139475;75139475;75139475;75139475;75139679;75139679;75139679;75139679;75139679;75139902;75139902;75139902;75139902;75139902;75141006;75141006;75141006;75141006;75141006;75141503;75141503;75141503;75141691;75141503;75141803;75142560;75142638;75142711;751…	-;-;-;-;-;-;-;-;-;-;-;-;-;-;-;-;-;-;-;-;-;-;-;-;-;-;-;-;-;-;-;-;-;-;-;-;-;-;-;-;-;-;-;-;-	5635	677.745	0.128979	0.0982958	1.31216	0.189467	0.445743	707.961	647.529	16.0043	14.2853	NoSignifi
ENSMUSG00000049339	1;1;1;1;1;1;1;1;1;1;1;1;1;1;1;1;1;1;1;1;1;1;1;1;1;1;1;1;1;1;1;1;1;1;1;1;1;1;1;1;1;1;1;1;1;1;1;1;1	75142778;75142786;75142794;75142980;75143165;75143182;75143369;75143369;75143369;75143369;75143369;75143378;75143923;75143923;75143923;75143923;75143923;75143923;75143923;75144304;75144304;75144304;75144304;75144392;75144392;75144552;75144622;75144622;75144622;75144622;75144960;75144960;75144960;75144960;75145259;75145259;75145259;75145259;75145304;75145680;75145680;75145680;75145680;75145680;751…	75143128;75143128;75143128;75143128;75143276;75143475;75143475;75143475;75143475;75143475;75143475;75143475;75144109;75143953;75143953;75143953;75143953;75143953;75143953;75144377;75144439;75144439;75144439;75144439;75144439;75144664;75144706;75144706;75144706;75144706;75145103;75145103;75145103;75145103;75145353;75145353;75145353;75145353;75145350;75145761;75145815;75145815;75145815;75145815;751…	+;+;+;+;+;+;+;+;+;+;+;+;+;+;+;+;+;+;+;+;+;+;+;+;+;+;+;+;+;+;+;+;+;+;+;+;+;+;+;+;+;+;+;+;+;+;+;+;+	2999	518.359	-0.0092859	0.119138	-0.0779422	0.937874	0.977222	516.627	520.092	21.9587	21.551	NoSignifi
ENSMUSG00000026197	1;1;1;1;1;1;1;1;1;1;1;1;1;1;1;1;1;1;1;1;1;1;1;1;1;1;1;1;1;1;1;1;1;1;1;1;1;1;1;1;1;1;1;1;1;1;1;1;1;1;1;1;1;1;1;1;1;1;1;1;1;1	75168646;75168646;75168646;75168655;75168658;75168666;75168701;75168778;75168831;75168831;75168834;75168834;75168834;75168928;75169185;75169185;75169185;75169185;75169185;75169185;75169185;75169500;75169500;75169500;75169500;75169500;75169500;75169500;75169500;75169500;75169765;75169765;75169765;75169765;75169765;75169765;75169765;75169765;75170367;75170367;75170367;75170367;75170367;75170367;751…	75168707;75168707;75168707;75168906;75169279;75168707;75168707;75168906;75168906;75168906;75169279;75168906;75168906;75168962;75169279;75169279;75169279;75169279;75169279;75169279;75169279;75169631;75169631;75169631;75169631;75169631;75169631;75169631;75169631;75169631;75169916;75169916;75169916;75169892;75169916;75169916;75169916;75169916;75170459;75170687;75170569;75170459;75170459;75170459;751…	+;+;+;+;+;+;+;+;+;+;+;+;+;+;+;+;+;+;+;+;+;+;+;+;+;+;+;+;+;+;+;+;+;+;+;+;+;+;+;+;+;+;+;+;+;+;+;+;+;+;+;+;+;+;+;+;+;+;+;+;+;+	1772	134.846	-0.285235	0.201687	-1.41425	0.15729	0.39832	121.578	148.115	8.75533	10.38	NoSignifi
ENSMUSG00000026198	1;1;1;1;1;1;1;1;1;1;1;1;1;1;1;1;1;1;1;1;1;1;1;1;1;1;1;1;1;1;1;1;1;1;1;1;1;1;1;1;1;1;1;1;1;1;1;1;1;1;1;1;1;1;1;1	75171717;75171719;75171758;75172114;75172114;75172114;75172266;75172266;75172266;75172555;75172555;75172720;75172791;75172791;75173545;75173862;75174139;75174139;75174326;75174326;75174326;75174478;75174478;75174702;75174702;75174702;75174973;75174973;75175508;75175508;75175508;75175552;75176090;75176090;75176090;75176090;75177303;75177303;75177303;75177303;75177665;75177665;75177665;75177665;751…	75171988;75171988;75171988;75172182;75172182;75172182;75172302;75172360;75172360;75173919;75172667;75174224;75172869;75172965;75173649;75173919;75174224;75174224;75174554;75174389;75174389;75174554;75174554;75175038;75174827;75174827;75175038;75175038;75175617;75175617;75175617;75175617;75176211;75176211;75176211;75176211;75177486;75177486;75177486;75177486;75178102;75177766;75177766;75177766;751…	-;-;-;-;-;-;-;-;-;-;-;-;-;-;-;-;-;-;-;-;-;-;-;-;-;-;-;-;-;-;-;-;-;-;-;-;-;-;-;-;-;-;-;-;-;-;-;-;-;-;-;-;-;-;-;-	5315	10.583	0.970861	0.635155	1.52854	0.126378	0.34691	13.9956	7.17042	0.337333	0.168	NoSignifi
ENSMUSG00000033124	1;1;1;1;1;1;1;1;1;1;1;1;1;1;1;1;1;1;1;1;1;1;1;1;1;1;1;1;1;1;1;1;1;1;1;1;1;1;1;1;1;1;1;1;1;1;1;1;1;1;1;1;1;1;1;1;1;1;1;1;1;1;1;1;1;1;1;1;1;1;1;1;1;1;1;1;1;1;1;1;1;1;1;1;1;1;1;1;1;1;1;1;1;1;1;1;1;1;1;1;1;1;1;1;1;1;1;1;1;1;1;1;1	75180860;75180865;75180865;75180865;75180865;75180866;75182592;75182592;75182592;75182592;75182592;75182894;75182894;75182894;75182894;75182894;75182894;75182990;75184456;75184456;75184456;75184456;75184456;75184456;75184689;75184689;75184689;75184689;75184689;75184689;75184689;75185053;75185053;75185053;75185053;75185053;75185053;75185053;75185666;75185666;75185666;75185666;75185666;75185666;751…	75181931;75181931;75181931;75181931;75182737;75181931;75182737;75182737;75182737;75182737;75182737;75183116;75183116;75183116;75183116;75183116;75183116;75183116;75184573;75184573;75184573;75184573;75184573;75184573;75184867;75184867;75184867;75184867;75184867;75184867;75184867;75185301;75185301;75185301;75185301;75185301;75185301;75185301;75185845;75185845;75185845;75185845;75185845;75185845;751…	-;-;-;-;-;-;-;-;-;-;-;-;-;-;-;-;-;-;-;-;-;-;-;-;-;-;-;-;-;-;-;-;-;-;-;-;-;-;-;-;-;-;-;-;-;-;-;-;-;-;-;-;-;-;-;-;-;-;-;-;-;-;-;-;-;-;-;-;-;-;-;-;-;-;-;-;-;-;-;-;-;-;-;-;-;-;-;-;-;-;-;-;-;-;-;-;-;-;-;-;-;-;-;-;-;-;-;-;-;-;-;-;-	5762	410.485	-0.413916	0.153204	-2.70173	0.00689788	0.0426392	352.111	468.859	7.77	10.1077	NoSignifi
ENSMUSG00000026199	1;1;1;1;1;1;1;1;1;1;1;1;1;1;1;1;1;1;1;1;1;1;1;1;1;1;1;1;1;1;1;1;1;1;1;1;1;1;1;1;1;1;1;1;1;1;1;1;1;1;1;1;1;1;1;1;1;1;1;1	75192151;75192160;75192160;75192160;75192160;75192160;75192192;75194178;75194178;75194178;75194178;75194178;75194841;75194841;75194841;75194841;75194841;75194841;75194841;75195063;75195063;75195063;75195063;75195063;75195063;75195294;75195569;75195600;75195693;75195801;75195801;75195801;75195801;75196153;75196153;75196153;75196514;75196514;75196514;75196514;75196514;75197644;75197644;75197644;751…	75194284;75192677;75192677;75192677;75192677;75192677;75192677;75194284;75194284;75194284;75194284;75194284;75194943;75194943;75194943;75195712;75194943;75194943;75194943;75195292;75195256;75195712;75195534;75195256;75195084;75195534;75195712;75195712;75196381;75195948;75196381;75195948;75195948;75196381;75196381;75196381;75196656;75196669;75196669;75196669;75196669;75198124;75198376;75198124;751…	+;+;+;+;+;+;+;+;+;+;+;+;+;+;+;+;+;+;+;+;+;+;+;+;+;+;+;+;+;+;+;+;+;+;+;+;+;+;+;+;+;+;+;+;+;+;+;+;+;+;+;+;+;+;+;+;+;+;+;+	5142	195.844	-0.110051	0.166039	-0.662804	0.507456	0.749787	188.202	203.486	4.66667	4.92367	NoSignifi
ENSMUSG00000026200	1;1;1;1;1;1;1;1;1;1;1;1;1;1;1;1;1;1;1;1;1;1;1;1;1;1;1;1;1;1;1;1;1;1;1;1;1;1;1;1;1;1;1;1;1;1;1;1;1;1;1;1;1;1;1;1;1;1;1;1;1;1;1;1;1;1;1;1;1;1;1;1;1;1;1;1;1;1;1;1;1;1;1;1;1;1;1;1;1;1;1;1;1;1;1;1;1	75198236;75198243;75199033;75199033;75199091;75199347;75199491;75199491;75199829;75199911;75199911;75199911;75199911;75200093;75200330;75200330;75200330;75200330;75200330;75200330;75200944;75200944;75200944;75200944;75200944;75200944;75200952;75201198;75201198;75201198;75201198;75201198;75201198;75201206;75201399;75201399;75201399;75201399;75201399;75201399;75201399;75201743;75201743;75201743;752…	75198354;75198516;75199757;75199108;75201172;75199757;75199757;75199757;75200126;75200126;75200126;75200126;75200126;75200126;75200461;75200461;75200461;75200461;75200461;75200461;75201057;75201248;75201057;75201057;75201057;75201057;75201057;75201287;75201287;75201287;75201287;75201287;75201287;75201287;75201823;75201473;75201473;75201473;75201473;75201473;75201473;75201861;75201861;75201861;752…	-;-;-;-;-;-;-;-;-;-;-;-;-;-;-;-;-;-;-;-;-;-;-;-;-;-;-;-;-;-;-;-;-;-;-;-;-;-;-;-;-;-;-;-;-;-;-;-;-;-;-;-;-;-;-;-;-;-;-;-;-;-;-;-;-;-;-;-;-;-;-;-;-;-;-;-;-;-;-;-;-;-;-;-;-;-;-;-;-;-;-;-;-;-;-;-;-	5905	153.23	-0.276029	0.176769	-1.56152	0.1184	0.331482	138.552	167.908	2.99267	3.53467	NoSignifi
ENSMUSG00000026201	1;1;1;1;1;1;1;1;1;1;1;1;1;1;1;1;1;1;1;1;1;1;1;1;1;1;1;1;1;1;1;1;1;1;1;1;1;1;1;1;1;1;1;1;1;1;1;1;1;1;1;1;1;1;1;1;1;1;1;1;1;1;1;1	75210838;75210846;75210848;75210870;75210874;75210876;75210880;75211054;75211240;75211240;75211240;75211240;75211240;75211240;75211240;75211240;75211240;75211925;75211925;75211925;75211925;75211925;75211925;75211925;75211962;75212003;75212005;75212399;75212600;75212600;75212600;75212600;75212600;75212600;75212600;75212624;75212632;75212886;75212886;75212886;75212886;75212886;75212886;75213054;752…	75211052;75211052;75211052;75211052;75211024;75210999;75211052;75211158;75211414;75211414;75211414;75211414;75211414;75211414;75211871;75211414;75211414;75212144;75212144;75212144;75212234;75212235;75212144;75212144;75212144;75212144;75212405;75212733;75213093;75212733;75212733;75212733;75213006;75212733;75212733;75212733;75213228;75213155;75213187;75213006;75213006;75213006;75213006;75213228;752…	+;+;+;+;+;+;+;+;+;+;+;+;+;+;+;+;+;+;+;+;+;+;+;+;+;+;+;+;+;+;+;+;+;+;+;+;+;+;+;+;+;+;+;+;+;+;+;+;+;+;+;+;+;+;+;+;+;+;+;+;+;+;+;+	4518	511.342	-0.031274	0.117647	-0.26583	0.79037	0.910394	505.849	516.836	14.2547	14.229	NoSignifi
ENSMUSG00000026202	1;1;1;1;1;1;1;1;1;1;1;1;1;1;1;1;1;1;1;1;1;1;1;1;1	75214228;75214972;75215612;75215956;75216435;75216827;75216827;75216827;75216857;75216889;75216913;75217212;75217212;75217212;75217212;75217212;75217212;75217212;75217212;75218536;75218790;75218829;75219193;75219193;75219426	75216593;75216593;75216593;75216448;75216975;75216975;75216975;75216975;75216975;75216975;75216975;75217434;75217434;75217434;75217434;75217414;75217434;75217434;75217434;75218624;75218888;75218888;75219243;75219294;75219865	-;-;-;-;-;-;-;-;-;-;-;-;-;-;-;-;-;-;-;-;-;-;-;-;-	3701	121.691	0.37056	0.233967	1.58381	0.113236	0.322336	137.202	106.179	4.71967	3.575	NoSignifi
ENSMUSG00000026203	1;1;1;1;1;1;1;1;1;1;1;1;1;1;1;1;1;1;1;1;1;1;1;1;1;1;1;1;1;1;1;1;1;1;1;1;1;1;1;1;1;1;1;1;1;1;1;1;1;1;1;1;1;1;1;1;1;1;1;1;1;1;1;1;1;1;1;1;1;1;1;1;1;1;1;1;1;1	75236406;75236465;75236465;75236469;75236487;75236513;75236556;75236614;75236772;75236852;75236852;75236852;75236852;75236852;75237075;75237455;75237455;75237455;75237455;75237455;75237455;75237455;75237455;75237455;75237455;75238924;75239108;75239280;75239280;75239280;75239280;75239280;75239508;75239508;75239508;75239508;75239508;75239508;75239508;75240892;75240892;75240892;75240892;75240892;752…	75236589;75236948;75236948;75236537;75236589;75236589;75236589;75236948;75236948;75236948;75236948;75236948;75236948;75236948;75237344;75237681;75237524;75237564;75237564;75237564;75237564;75237564;75237564;75237564;75237564;75239630;75239333;75239333;75239333;75239333;75239333;75239333;75239630;75239630;75239630;75239630;75239630;75239630;75239630;75240921;75240984;75240984;75240984;75240984;752…	+;+;+;+;+;+;+;+;+;+;+;+;+;+;+;+;+;+;+;+;+;+;+;+;+;+;+;+;+;+;+;+;+;+;+;+;+;+;+;+;+;+;+;+;+;+;+;+;+;+;+;+;+;+;+;+;+;+;+;+;+;+;+;+;+;+;+;+;+;+;+;+;+;+;+;+;+;+	4249	398.242	-0.0400705	0.123627	-0.324124	0.745844	0.890545	392.876	403.608	11.7683	11.804	NoSignifi
ENSMUSG00000026204	1;1;1;1;1;1;1;1;1;1;1;1;1;1;1;1;1;1;1;1;1;1;1;1;1;1;1;1;1;1;1;1;1;1;1;1;1;1;1;1;1;1;1;1	75247027;75247837;75248102;75248726;75251751;75252256;75252468;75252771;75253012;75253260;75253923;75254585;75254779;75255125;75255627;75256843;75256858;75257293;75257293;75257945;75258379;75258491;75258491;75258559;75258583;75260571;75260571;75260571;75260571;75262027;75262027;75262027;75262027;75262027;75262323;75262323;75262323;75262323;75262323;75263858;75263948;75264004;75264004;75264434	75247620;75247910;75248166;75248779;75251917;75252375;75252545;75252844;75253159;75253460;75254141;75254649;75254858;75255211;75255901;75256880;75256880;75257997;75257424;75258296;75258637;75258637;75258637;75258637;75258637;75260667;75260667;75260667;75260667;75262140;75262140;75262140;75262140;75262140;75262373;75262373;75262373;75262373;75262373;75263907;75264050;75264208;75264213;75264502	-;-;-;-;-;-;-;-;-;-;-;-;-;-;-;-;-;-;-;-;-;-;-;-;-;-;-;-;-;-;-;-;-;-;-;-;-;-;-;-;-;-;-;-	4249	464.266	2.38875	0.174543	13.6857	1.23535e-42	6.19087e-40	779.45	149.082	23.411	4.368	UpInTCKO
ENSMUSG00000026209	1;1;1;1;1;1;1;1;1;1;1;1;1;1;1;1;1;1;1;1;1;1;1;1;1;1;1;1;1;1;1;1;1;1;1;1;1;1;1;1;1;1;1;1;1;1;1;1;1;1;1;1;1;1;1;1;1;1;1;1;1;1;1;1;1;1;1;1;1;1;1;1;1;1;1;1;1;1;1;1;1;1;1;1;1;1;1;1;1;1;1;1;1;1;1;1;1;1;1;1;1;1;1;1;1;1;1;1;1;1;1;1;1;1;1;1;1;1;1;1;1;1;1;1;1	75307896;75307896;75307940;75308565;75308565;75309183;75309299;75309299;75309299;75309299;75311792;75311792;75311792;75311792;75311792;75311792;75311992;75311992;75311992;75311992;75311992;75311992;75312405;75312405;75312405;75312405;75312405;75312405;75312468;75313426;75313426;75313426;75313426;75313426;75313426;75313426;75314364;75314364;75314364;75314364;75314364;75314364;75314364;75314367;753…	75308709;75308709;75309466;75308709;75308709;75309466;75309466;75309466;75309466;75309466;75311893;75311893;75311893;75311893;75311893;75311893;75312031;75312031;75312031;75312031;75312031;75312031;75312565;75312565;75312565;75312565;75312565;75312565;75312565;75313509;75313759;75313509;75313509;75313509;75313509;75313509;75314441;75314441;75314441;75314441;75314441;75314441;75314441;75314441;753…	-;-;-;-;-;-;-;-;-;-;-;-;-;-;-;-;-;-;-;-;-;-;-;-;-;-;-;-;-;-;-;-;-;-;-;-;-;-;-;-;-;-;-;-;-;-;-;-;-;-;-;-;-;-;-;-;-;-;-;-;-;-;-;-;-;-;-;-;-;-;-;-;-;-;-;-;-;-;-;-;-;-;-;-;-;-;-;-;-;-;-;-;-;-;-;-;-;-;-;-;-;-;-;-;-;-;-;-;-;-;-;-;-;-;-;-;-;-;-;-;-;-;-;-;-	4289	747.457	0.277758	0.135858	2.04447	0.0409071	0.160832	819.056	675.857	24.3093	19.616	NoSignifi
ENSMUSG00000026208	1;1;1;1;1;1;1;1;1;1;1;1;1;1;1	75360329;75361526;75362030;75362158;75362313;75362313;75362565;75362565;75362894;75362894;75363471;75363471;75365328;75366760;75367009	75360992;75362218;75362408;75362218;75362403;75362408;75362726;75362726;75363019;75363019;75363638;75363691;75365371;75366842;75368579	+;+;+;+;+;+;+;+;+;+;+;+;+;+;+	3754	37.6132	0.541978	0.391396	1.38473	0.166135	0.411571	44.4583	30.7681	1.509	1.023	NoSignifi
ENSMUSG00000026207	1;1;1;1;1;1;1;1;1;1;1;1;1;1;1;1;1;1;1;1;1;1;1;1;1;1;1;1;1;1;1;1;1;1;1;1;1;1;1;1;1;1;1;1;1;1;1;1;1;1;1;1;1;1;1;1;1;1;1;1;1;1;1;1;1;1;1;1;1;1;1;1;1;1;1;1;1;1;1;1;1;1;1;1;1;1;1;1;1;1;1;1;1;1;1;1;1;1;1;1;1;1;1;1;1;1;1;1;1;1;1;1;1;1;1;1;1;1;1;1;1;1;1;1;1;1;1;1;1;1;1;1;1;1;1;1;1;1;1	75375297;75382114;75382114;75382126;75382138;75383137;75383137;75383137;75383137;75383556;75384034;75384039;75384656;75384656;75384656;75384656;75384656;75384700;75384828;75384828;75384828;75384828;75384828;75384828;75385512;75385610;75387798;75387798;75387798;75387798;75387798;75387798;75387801;75390979;75390979;75390979;75390979;75391762;75391762;75391762;75391762;75400085;75400521;75400635;754…	75375833;75382174;75382174;75382174;75382174;75383179;75383382;75383179;75383179;75383663;75384068;75384068;75384745;75384745;75384745;75384745;75384745;75385164;75384975;75385164;75384987;75385164;75384987;75385164;75385676;75385676;75389104;75387948;75387895;75389104;75388345;75389104;75389104;75391122;75391122;75391122;75391122;75391944;75391923;75391944;75391944;75400262;75400563;75400661;754…	+;+;+;+;+;+;+;+;+;+;+;+;+;+;+;+;+;+;+;+;+;+;+;+;+;+;+;+;+;+;+;+;+;+;+;+;+;+;+;+;+;+;+;+;+;+;+;+;+;+;+;+;+;+;+;+;+;+;+;+;+;+;+;+;+;+;+;+;+;+;+;+;+;+;+;+;+;+;+;+;+;+;+;+;+;+;+;+;+;+;+;+;+;+;+;+;+;+;+;+;+;+;+;+;+;+;+;+;+;+;+;+;+;+;+;+;+;+;+;+;+;+;+;+;+;+;+;+;+;+;+;+;+;+;+;+;+;+;+	12741	467.14	0.504671	0.230785	2.18676	0.0287599	0.125174	547.858	386.423	5.48467	3.783	NoSignifi
ENSMUSG00000033021	1;1;1;1;1;1;1;1;1;1;1;1;1;1;1;1;1;1;1;1;1;1;1;1;1;1;1;1;1;1;1;1;1;1;1;1;1;1;1;1;1;1;1;1;1;1;1;1;1;1;1;1;1;1;1;1;1;1;1;1;1;1;1;1;1;1;1;1;1;1;1;1;1;1;1;1;1;1;1;1;1;1;1;1;1;1;1;1;1;1;1	75435930;75435943;75435961;75435967;75435968;75435982;75435984;75436087;75436113;75436115;75436146;75436778;75436778;75436778;75436778;75436784;75436784;75436784;75436784;75436937;75436937;75436937;75436937;75436937;75436937;75436937;75436937;75436942;75436994;75438251;75438251;75438251;75438251;75438251;75438251;75438251;75438251;75438251;75438251;75438842;75438842;75438842;75438842;75438842;754…	75436011;75436011;75436312;75436011;75436011;75436011;75436312;75436193;75436445;75436312;75436312;75436838;75436838;75436838;75436838;75436838;75436838;75436838;75436838;75437034;75437034;75437034;75437034;75437034;75437034;75437034;75437034;75437034;75437034;75438328;75438354;75438354;75438354;75438354;75438354;75438354;75438354;75438354;75438354;75439028;75439028;75439028;75439028;75439028;754…	+;+;+;+;+;+;+;+;+;+;+;+;+;+;+;+;+;+;+;+;+;+;+;+;+;+;+;+;+;+;+;+;+;+;+;+;+;+;+;+;+;+;+;+;+;+;+;+;+;+;+;+;+;+;+;+;+;+;+;+;+;+;+;+;+;+;+;+;+;+;+;+;+;+;+;+;+;+;+;+;+;+;+;+;+;+;+;+;+;+;+	2395	445.498	-0.23672	0.118784	-1.99287	0.0462755	0.176642	408.971	482.024	21.7413	25.0303	NoSignifi
ENSMUSG00000032997	1;1;1;1;1;1;1;1;1;1;1;1;1;1;1;1;1;1;1	75474569;75474575;75474576;75474576;75476560;75476560;75476560;75476560;75477245;75477245;75477245;75477245;75477510;75478270;75478270;75478792;75478792;75478792;75478792	75476226;75476226;75476226;75476226;75476739;75476739;75476739;75476739;75477540;75477818;75478746;75477818;75477540;75478412;75478412;75479114;75479119;75479307;75479271	-;-;-;-;-;-;-;-;-;-;-;-;-;-;-;-;-;-;-	3856	2090.45	-0.0723653	0.107425	-0.673634	0.500544	0.74538	2037.79	2143.12	67.39	69.0913	NoSignifi
ENSMUSG00000026211	1;1;1;1;1;1;1;1;1;1;1;1;1;1;1;1;1;1;1;1;1;1;1;1;1;1;1;1;1;1;1;1;1;1;1;1;1;1;1;1;1;1;1;1;1;1;1;1;1;1;1;1;1;1;1;1;1;1;1;1;1;1;1;1;1;1;1;1;1;1;1;1;1;1;1	75479310;75485825;75486640;75486640;75486851;75487223;75487223;75487629;75487629;75487629;75487906;75487906;75488589;75489483;75490534;75490796;75490849;75490969;75491188;75491188;75491188;75491358;75492067;75492228;75492395;75492506;75492506;75492506;75492506;75492870;75492870;75492870;75492870;75493785;75493785;75496336;75496337;75497008;75497008;75497008;75498075;75498075;75498075;75498075;754…	75479371;75485959;75486909;75487233;75487327;75487327;75487327;75487790;75487790;75487802;75488078;75488062;75488701;75489749;75491457;75491068;75491068;75491068;75491811;75491457;75491457;75491457;75492342;75492342;75492793;75492631;75492793;75492793;75492793;75493041;75493145;75493067;75493145;75494057;75494057;75496624;75497280;75497280;75497280;75497280;75498347;75498347;75498347;75498347;755…	-;-;-;-;-;-;-;-;-;-;-;-;-;-;-;-;-;-;-;-;-;-;-;-;-;-;-;-;-;-;-;-;-;-;-;-;-;-;-;-;-;-;-;-;-;-;-;-;-;-;-;-;-;-;-;-;-;-;-;-;-;-;-;-;-;-;-;-;-;-;-;-;-;-;-	8467	912.155	0.387914	0.104852	3.69963	0.000215911	0.00243542	1033.65	790.656	15.5563	11.6093	NoSignifi
ENSMUSG00000051703	1;1;1;1;1;1;1;1;1;1;1;1;1;1;1	75479532;75479576;75479580;75479704;75480193;75480193;75480265;75482569;75482569;75482569;75482569;75484375;75484375;75484847;75484847	75479885;75479885;75480397;75479885;75480329;75480397;75480397;75482675;75482612;75483144;75483144;75484577;75484577;75485705;75485693	+;+;+;+;+;+;+;+;+;+;+;+;+;+;+	2504	15.3586	0.650492	0.701752	0.926954	0.35395	0.630924	18.7154	12.0019	0.958667	0.6	NoSignifi
ENSMUSG00000032968	1;1	75507077;75509334	75507518;75510366	+;+	1475	13.9268	0.205377	0.567928	0.361625	0.717633	0.876704	14.8728	12.9808	1.283	1.09967	NoSignifi
ENSMUSG00000026213	1;1;1;1;1;1;1;1;1;1;1;1;1;1;1;1;1;1;1;1;1;1;1;1;1;1;1;1;1;1;1;1;1;1;1;1;1;1;1;1;1;1;1;1;1;1;1;1;1;1;1;1;1;1;1;1;1;1;1;1;1;1;1;1;1;1;1;1;1;1;1;1;1;1;1;1;1;1;1;1;1;1;1;1;1;1;1;1;1;1;1;1;1;1;1;1;1;1;1;1;1;1;1;1	75521529;75521552;75521764;75521791;75521811;75524683;75524683;75524683;75524683;75525088;75525088;75525088;75525088;75525419;75525419;75525419;75525419;75525852;75525852;75525852;75525852;75526087;75526087;75526087;75526087;75527058;75527058;75527058;75527058;75527363;75527363;75527576;75527576;75527576;75527802;75527802;75527802;75527969;75527969;75527969;75528305;75528309;75528309;75528309;755…	75521642;75521849;75521849;75521849;75521849;75524943;75524888;75524888;75524888;75525162;75525162;75525162;75525162;75525514;75525514;75525514;75525514;75525959;75525959;75525959;75525959;75526158;75526158;75526158;75526158;75527112;75527466;75527184;75527184;75527466;75527466;75527671;75527671;75527671;75527843;75527843;75527843;75528118;75528118;75528118;75528393;75528393;75528393;75528393;755…	+;+;+;+;+;+;+;+;+;+;+;+;+;+;+;+;+;+;+;+;+;+;+;+;+;+;+;+;+;+;+;+;+;+;+;+;+;+;+;+;+;+;+;+;+;+;+;+;+;+;+;+;+;+;+;+;+;+;+;+;+;+;+;+;+;+;+;+;+;+;+;+;+;+;+;+;+;+;+;+;+;+;+;+;+;+;+;+;+;+;+;+;+;+;+;+;+;+;+;+;+;+;+;+	5743	166.934	-0.144526	0.201659	-0.716684	0.473569	0.727703	158.389	175.479	3.51333	3.80567	NoSignifi
ENSMUSG00000006576	1;1;1;1;1;1;1;1;1;1;1;1;1;1;1;1;1;1;1;1;1;1;1;1;1;1;1;1;1;1;1;1;1;1;1;1;1;1;1;1;1;1;1;1;1;1;1;1;1;1;1;1;1;1;1;1;1;1;1;1;1;1;1;1;1;1;1;1;1;1;1;1;1;1;1;1;1;1;1;1;1;1;1;1;1;1;1;1;1;1;1;1;1;1;1;1;1;1;1;1;1;1;1;1;1	75546266;75546296;75546462;75546496;75546527;75546533;75546644;75546656;75546772;75546772;75546772;75546815;75546815;75546815;75547233;75547233;75547233;75547233;75547233;75547233;75547233;75547233;75547944;75547944;75547944;75547944;75547944;75548316;75548316;75548316;75548869;75548869;75548869;75549599;75549768;75550504;75550504;75550504;75550504;75550504;75550595;75550755;75550755;75550755;755…	75546382;75546382;75546613;75546613;75546613;75546613;75546921;75546921;75546921;75546921;75546921;75546921;75546921;75546921;75547534;75547398;75547398;75547744;75547398;75547398;75547507;75547398;75548011;75548221;75548221;75548038;75548221;75548431;75548431;75548431;75549065;75549065;75549065;75550053;75550053;75550652;75550652;75550652;75550652;75550652;75550652;75551129;75550935;75550935;755…	+;+;+;+;+;+;+;+;+;+;+;+;+;+;+;+;+;+;+;+;+;+;+;+;+;+;+;+;+;+;+;+;+;+;+;+;+;+;+;+;+;+;+;+;+;+;+;+;+;+;+;+;+;+;+;+;+;+;+;+;+;+;+;+;+;+;+;+;+;+;+;+;+;+;+;+;+;+;+;+;+;+;+;+;+;+;+;+;+;+;+;+;+;+;+;+;+;+;+;+;+;+;+;+;+	8599	235.466	0.110146	0.232935	0.472864	0.63631	0.832203	244.251	226.681	3.62867	3.28167	NoSignifi
ENSMUSG00000026235	1;1;1;1;1;1;1;1;1;1;1;1;1;1;1;1;1;1;1;1;1;1;1;1;1;1;1;1;1;1;1;1;1;1;1;1;1;1;1;1;1;1;1;1;1;1;1;1;1;1;1;1;1;1;1;1;1;1;1;1;1;1;1;1;1;1;1;1;1;1;1;1;1;1;1;1;1;1;1;1;1;1;1	77367185;77367189;77372910;77372910;77373139;77373613;77373631;77374742;77374771;77374771;77374771;77374771;77377414;77377414;77377414;77377414;77377414;77380864;77380864;77380864;77380864;77382869;77382869;77382869;77382869;77383523;77383523;77383523;77383523;77387797;77387797;77387797;77387797;77388473;77388473;77388473;77388473;77390033;77390033;77390033;77390033;77396797;77398494;77398494;773…	77369671;77369671;77373847;77373847;77373847;77373847;77373847;77374926;77374926;77374926;77374926;77374926;77377607;77377607;77377607;77377607;77377607;77381013;77381013;77381013;77381013;77383078;77383078;77383078;77383078;77383584;77383584;77383584;77383584;77387982;77387982;77387982;77387982;77388586;77388586;77388586;77388586;77390091;77390091;77390091;77390091;77398605;77398605;77398605;773…	-;-;-;-;-;-;-;-;-;-;-;-;-;-;-;-;-;-;-;-;-;-;-;-;-;-;-;-;-;-;-;-;-;-;-;-;-;-;-;-;-;-;-;-;-;-;-;-;-;-;-;-;-;-;-;-;-;-;-;-;-;-;-;-;-;-;-;-;-;-;-;-;-;-;-;-;-;-;-;-;-;-;-	8054	442	0.340557	0.138571	2.45763	0.0139855	0.0734278	493.923	390.077	7.81833	6.01433	NoSignifi
ENSMUSG00000026245	1;1;1;1;1;1;1;1;1;1;1;1;1;1;1;1;1;1;1;1;1;1;1;1;1;1;1;1;1;1;1;1;1;1;1;1;1;1;1;1;1;1;1;1;1;1;1;1;1;1;1;1;1;1;1;1;1;1;1;1;1;1;1;1;1;1;1;1;1;1;1;1;1;1;1;1;1;1;1;1	78417975;78425068;78425085;78425193;78443635;78443635;78443635;78454754;78454754;78454754;78458565;78458565;78458565;78462306;78462306;78462306;78462835;78462835;78462835;78462996;78463272;78463272;78463272;78463272;78466967;78466967;78466967;78466967;78467971;78467971;78467971;78467971;78469252;78469252;78469252;78469252;78471083;78471083;78471083;78471083;78471186;78472484;78472484;78472484;784…	78418222;78425345;78425345;78425345;78443790;78443790;78443790;78454871;78454871;78454871;78458657;78458657;78458657;78462386;78462386;78462386;78463042;78463042;78463042;78463042;78463333;78463333;78463333;78463333;78467018;78467018;78467018;78467018;78468032;78468032;78468032;78468032;78469322;78469322;78469322;78469322;78471191;78471191;78471191;78471191;78471191;78472634;78472634;78472634;784…	-;-;-;-;-;-;-;-;-;-;-;-;-;-;-;-;-;-;-;-;-;-;-;-;-;-;-;-;-;-;-;-;-;-;-;-;-;-;-;-;-;-;-;-;-;-;-;-;-;-;-;-;-;-;-;-;-;-;-;-;-;-;-;-;-;-;-;-;-;-;-;-;-;-;-;-;-;-;-;-	2620	232.718	-0.105421	0.197889	-0.532728	0.594222	0.806154	223.99	241.446	10.903	11.4803	NoSignifi
ENSMUSG00000032883	1;1;1;1;1;1;1;1;1;1;1;1;1;1;1;1;1;1;1;1;1;1;1;1;1;1;1;1;1;1;1;1;1;1;1;1;1;1;1;1;1;1;1;1;1;1;1;1;1;1;1;1;1;1;1;1;1;1;1;1;1;1	78657825;78657883;78657883;78663141;78670893;78681593;78681593;78681593;78681940;78688237;78688237;78688237;78688237;78688237;78690263;78690269;78690269;78690269;78690269;78692082;78692082;78692082;78692082;78692082;78694196;78694196;78694196;78694196;78696081;78696081;78696081;78696081;78696429;78696429;78696429;78696429;78696656;78696890;78696890;78696890;78696890;78698996;78698996;78698996;786…	78658103;78658103;78658103;78663280;78670930;78682010;78682010;78682010;78682010;78688282;78688414;78688414;78688414;78688414;78690378;78690378;78690378;78690378;78690378;78692220;78692349;78692220;78692220;78692220;78694346;78694346;78694346;78694346;78696204;78696204;78696204;78696204;78696500;78696500;78696500;78696500;78697029;78697029;78697029;78697029;78697029;78699168;78699168;78699168;786…	+;+;+;+;+;+;+;+;+;+;+;+;+;+;+;+;+;+;+;+;+;+;+;+;+;+;+;+;+;+;+;+;+;+;+;+;+;+;+;+;+;+;+;+;+;+;+;+;+;+;+;+;+;+;+;+;+;+;+;+;+;+	4357	180.209	0.379091	0.278265	1.36234	0.173091	0.422093	203.906	156.512	5.93533	4.45967	NoSignifi
ENSMUSG00000079470	1;1;1;1;1;1;1	78658038;78658440;78660326;78663141;78663141;78664326;78664326	78658103;78658660;78660390;78663280;78663280;78667584;78671512	+;+;+;+;+;+;+	7679	57.7315	0.22846	0.299762	0.762137	0.445979	0.707537	62.304	53.1589	1.03067	0.861667	NoSignifi
ENSMUSG00000047330	1;1;1;1;1	78816758;78816927;78817611;78817611;78818497	78816996;78816996;78820028;78817821;78820028	+;+;+;+;+	2657	68.3822	-1.6074	0.406179	-3.95736	7.57812e-05	0.000976066	33.8426	102.922	1.61433	4.835	DownInTCKO
ENSMUSG00000050711	1;1;1;1;1	79434669;79434669;79436052;79439956;79439956	79435931;79437018;79437018;79440120;79440042	-;-;-;-;-	2515	2.66474	1.60738	1.26369	1.27197	0.203383	0.464574	3.99669	1.33279	0.204	0.066	NoSignifi
ENSMUSG00000054702	1;1;1;1;1;1;1;1;1;1;1;1;1;1	79606876;79608845;79609186;79614203;79614203;79614203;79623682;79623682;79625105;79625107;79625107;79671850;79671850;79671850	79609202;79609202;79609202;79614340;79614340;79614340;79623790;79623790;79625285;79625285;79625285;79671968;79671965;79671972	-;-;-;-;-;-;-;-;-;-;-;-;-;-	2878	10.6215	0.708298	0.608089	1.16479	0.244102	0.516627	13.2099	8.03309	0.585667	0.347	NoSignifi
ENSMUSG00000073643	1;1;1;1;1;1;1;1;1;1;1;1;1;1;1;1;1;1;1;1;1;1;1;1;1;1;1;1;1;1;1;1;1;1;1;1;1;1;1;1;1;1;1;1;1;1;1;1;1;1;1;1;1;1;1;1;1;1;1;1;1;1;1;1;1;1;1;1;1;1;1;1;1;1;1;1;1;1;1;1;1;1;1;1;1;1;1;1;1;1;1;1;1;1	79702262;79702262;79702262;79702262;79705357;79706244;79706244;79706244;79706244;79706244;79707452;79707452;79707452;79707452;79707452;79709093;79709093;79709093;79709093;79709093;79713858;79713858;79713858;79713858;79713858;79714874;79714874;79714874;79714874;79714874;79717203;79717203;79717203;79717203;79718974;79718974;79719124;79719124;79719124;79719163;79719163;79722214;79722214;79722214;797…	79705570;79705570;79705570;79705570;79705570;79706352;79706352;79706352;79706352;79706352;79707571;79707582;79707582;79707582;79707582;79709194;79709194;79709194;79709194;79709194;79713963;79713963;79713963;79713963;79713963;79715000;79715000;79715000;79715000;79715000;79717315;79717315;79717315;79717315;79719274;79719274;79719274;79719274;79719274;79719274;79719274;79722268;79722656;79722268;797…	-;-;-;-;-;-;-;-;-;-;-;-;-;-;-;-;-;-;-;-;-;-;-;-;-;-;-;-;-;-;-;-;-;-;-;-;-;-;-;-;-;-;-;-;-;-;-;-;-;-;-;-;-;-;-;-;-;-;-;-;-;-;-;-;-;-;-;-;-;-;-;-;-;-;-;-;-;-;-;-;-;-;-;-;-;-;-;-;-;-;-;-;-;-	6488	339.827	-0.415818	0.743713	-0.55911	0.576087	0.794515	291.173	388.481	5.77467	7.41033	NoSignifi
ENSMUSG00000026248	1;1;1;1;1;1	79776018;79776116;79777858;79777858;79779488;79780964	79776311;79776311;79778326;79778546;79779666;79781445	+;+;+;+;+;+	1644	134.301	-0.0591992	0.209583	-0.282462	0.777589	0.904952	131.461	137.142	10.1767	10.389	NoSignifi
ENSMUSG00000026249	1;1;1;1;1;1;1;1;1;1;1;1;1;1;1;1;1;1;1;1;1;1;1;1;1	79794197;79796826;79796845;79799468;79799468;79801456;79801456;79802847;79802847;79803035;79810554;79810554;79810554;79815108;79816728;79816728;79816912;79821277;79821277;79821277;79821277;79857507;79858511;79858511;79861077	79795042;79796909;79796909;79799554;79799554;79801556;79801556;79803045;79803045;79803045;79810751;79810751;79810751;79816955;79816955;79816955;79820304;79821557;79821557;79821322;79821557;79858635;79858696;79858696;79861180	-;-;-;-;-;-;-;-;-;-;-;-;-;-;-;-;-;-;-;-;-;-;-;-;-	8287	2283.17	-0.454855	0.186146	-2.44354	0.0145441	0.0756703	1926.14	2640.2	29.707	39.5673	NoSignifi
ENSMUSG00000004364	1;1;1;1;1;1;1;1;1;1;1;1;1;1;1;1;1;1;1;1;1;1;1;1;1;1;1;1;1;1;1;1;1;1;1;1;1;1;1;1;1;1;1;1;1;1;1;1;1;1	80264923;80266823;80266947;80267242;80269210;80269210;80269210;80271524;80271524;80271524;80276414;80276414;80276414;80276414;80277375;80277375;80277375;80277964;80277964;80280833;80280833;80281383;80281383;80282623;80282623;80283676;80283676;80286899;80286899;80287050;80288744;80288744;80288744;80288831;80290082;80290082;80290082;80290082;80304080;80304080;80304080;80304080;80321785;80322859;803…	80267287;80267287;80267287;80267287;80269355;80269355;80269355;80271710;80271710;80271710;80276566;80276548;80276548;80276548;80277441;80277471;80277471;80278088;80278088;80280940;80280940;80281553;80281553;80282799;80282799;80283821;80283821;80287127;80287127;80287127;80288858;80288858;80288858;80288858;80290242;80290242;80290242;80290242;80304193;80304193;80304193;80304193;80321930;80323056;803…	-;-;-;-;-;-;-;-;-;-;-;-;-;-;-;-;-;-;-;-;-;-;-;-;-;-;-;-;-;-;-;-;-;-;-;-;-;-;-;-;-;-;-;-;-;-;-;-;-;-	4873	627.671	0.0354885	0.111416	0.318521	0.750089	0.891644	635.149	620.193	16.6097	15.8203	NoSignifi
ENSMUSG00000038608	1;1;1;1;1;1;1;1;1;1;1;1;1;1;1;1;1;1;1;1;1;1;1;1;1;1;1;1;1;1;1;1;1;1;1;1;1;1;1;1;1;1;1;1;1;1;1;1;1;1;1;1;1;1;1;1;1;1;1;1;1;1;1;1;1;1;1;1;1;1;1;1;1;1;1;1;1;1;1;1;1;1;1;1;1;1;1;1;1;1;1;1;1;1;1;1;1;1;1;1;1;1;1;1;1;1;1;1;1;1;1;1;1;1;1;1;1;1;1;1;1;1;1;1;1;1;1;1;1;1;1;1;1;1;1;1;1;1;1;1;1;1;1;1;1;1;1;1;1;1;1;1;1;1;1;1;1;1;1;1;1;1;1;1;1;1;1;1;1;1;1;1;1;1;1;1;1;1;1;1;1;1;1;1;1;1;1;1;1;1;1;1;1;1;1;1;1;1;1;1…	80501073;80501188;80501553;80501641;80501713;80502891;80503919;80505126;80505325;80505325;80505325;80505325;80505325;80505621;80505621;80505621;80505621;80505621;80510277;80510277;80510277;80510277;80510277;80512427;80512427;80512427;80512427;80512427;80515489;80515489;80515489;80515489;80515489;80520498;80522185;80522185;80523716;80523716;80523716;80523716;80523716;80523970;80523970;80523970;805…	80501826;80501826;80501826;80503994;80501826;80506310;80503994;80505198;80505463;80505463;80505463;80505463;80505463;80505721;80505721;80505721;80505721;80505721;80510467;80510467;80510467;80510467;80510467;80512637;80512637;80512637;80512637;80512637;80515635;80515635;80515635;80515635;80515635;80522396;80522190;80522190;80523829;80523829;80523829;80523829;80523829;80524092;80524092;80524092;805…	-;-;-;-;-;-;-;-;-;-;-;-;-;-;-;-;-;-;-;-;-;-;-;-;-;-;-;-;-;-;-;-;-;-;-;-;-;-;-;-;-;-;-;-;-;-;-;-;-;-;-;-;-;-;-;-;-;-;-;-;-;-;-;-;-;-;-;-;-;-;-;-;-;-;-;-;-;-;-;-;-;-;-;-;-;-;-;-;-;-;-;-;-;-;-;-;-;-;-;-;-;-;-;-;-;-;-;-;-;-;-;-;-;-;-;-;-;-;-;-;-;-;-;-;-;-;-;-;-;-;-;-;-;-;-;-;-;-;-;-;-;-;-;-;-;-;-;-;-;-;-;-;-;-;-;-;-;-;-;-;-;-;-;-;-;-;-;-;-;-;-;-;-;-;-;-;-;-;-;-;-;-;-;-;-;-;-;-;-;-;-;-;-;-;-;-;-;-;-;-…	18267	24.6987	-0.116215	0.503683	-0.23073	0.817524	0.923128	23.7103	25.6872	0.166	0.174	NoSignifi
ENSMUSG00000054976	1;1;1;1;1;1;1;1;1;1;1;1;1;1;1;1;1;1;1;1;1;1;1;1;1;1;1;1;1;1;1;1	81076950;81077204;81077317;81077324;81077407;81077407;81077583;81087257;81087257;81087257;81087257;81087257;81191751;81191751;81191751;81191751;81191751;81240884;81240884;81240884;81240884;81240884;81269044;81269044;81269044;81269044;81269044;81297962;81297962;81297962;81297962;81336514	81077047;81077308;81077893;81077893;81077893;81077893;81077893;81087493;81087493;81087493;81087493;81087493;81192052;81192052;81192148;81192148;81192052;81241969;81241969;81241969;81241969;81241969;81269253;81269253;81271664;81269253;81269253;81298065;81300096;81298909;81298934;81341764	+;+;+;+;+;+;+;+;+;+;+;+;+;+;+;+;+;+;+;+;+;+;+;+;+;+;+;+;+;+;+;+	12508	1.50491	4.06453	1.91543	2.12199	0.0338384	0.140896	3.00982	0	0.0306667	0	NoSignifi
ENSMUSG00000055980	1;1	82233101;82286777	82237604;82291416	-;-	9144	1293.13	-0.360839	0.19316	-1.86808	0.0617507	0.216135	1132.28	1453.98	15.8023	19.7207	NoSignifi
ENSMUSG00000026142	1;1;1;1;1;1;1;1;1;1;1;1;1;1;1	82316452;82316642;82339049;82340319;82340319;82342730;82342730;82368292;82368292;82370334;82370334;82377561;82377561;82442863;82442863	82316648;82319730;82339296;82340830;82340830;82342862;82342862;82368380;82368380;82370390;82370390;82377704;82377704;82445366;82445366	+;+;+;+;+;+;+;+;+;+;+;+;+;+;+	6966	695.651	-0.292012	0.0993899	-2.93804	0.00330291	0.0233366	625.506	765.795	11.4337	13.6647	NoSignifi
ENSMUSG00000067158	1;1;1;1;1;1;1;1;1;1;1;1;1;1;1;1;1;1;1;1;1;1;1;1;1;1;1;1;1;1;1;1;1;1;1;1;1;1;1;1;1;1;1;1;1;1;1;1;1;1;1;1;1;1;1	82448423;82453777;82455723;82456779;82462051;82465457;82466488;82469479;82470983;82471189;82472478;82479858;82480482;82484391;82485581;82486483;82487512;82489011;82489700;82491525;82492448;82493493;82495771;82497154;82497828;82498935;82506946;82509168;82518929;82523851;82524987;82525865;82527529;82528452;82528752;82529565;82531358;82531600;82532917;82534595;82535741;82538527;82539031;82539954;825…	82453394;82454063;82455911;82456895;82462176;82465465;82466595;82469634;82471096;82471317;82472549;82479965;82480589;82484465;82485644;82486664;82487616;82489154;82489870;82491686;82492666;82493600;82495839;82497337;82497934;82499007;82507109;82509257;82519093;82523955;82525056;82525918;82527573;82528511;82528805;82529645;82531399;82531635;82532979;82534630;82535809;82539147;82539147;82539998;825…	-;-;-;-;-;-;-;-;-;-;-;-;-;-;-;-;-;-;-;-;-;-;-;-;-;-;-;-;-;-;-;-;-;-;-;-;-;-;-;-;-;-;-;-;-;-;-;-;-;-;-;-;-;-;-	10612	2.24472	0.0647111	1.4205	0.0455552	0.963665	0.986802	2.29849	2.19094	0.0276667	0.0253333	NoSignifi
ENSMUSG00000079465	1;1;1;1;1;1;1;1;1;1;1;1;1;1;1;1;1;1;1;1;1;1;1;1;1;1;1;1;1;1;1;1;1;1;1;1;1;1;1;1;1;1;1;1;1;1;1;1;1;1;1;1;1;1;1;1;1;1;1;1;1;1	82586921;82586976;82641439;82641439;82643209;82648578;82649756;82650561;82651254;82652161;82653301;82654954;82655126;82656851;82657146;82660224;82660826;82662202;82662896;82664577;82666521;82666895;82668920;82669672;82670175;82671307;82672597;82673979;82675909;82676666;82678567;82679079;82679549;82680680;82682286;82682703;82689107;82689986;82690521;82693419;82696256;82696680;82697740;82700238;827…	82587431;82587431;82642853;82641495;82643298;82648622;82649800;82650623;82651307;82652187;82653378;82655016;82655161;82656892;82657223;82660286;82660885;82662246;82662949;82664618;82666605;82666930;82669084;82669761;82670270;82671377;82672779;82674147;82676001;82676767;82678664;82679229;82679662;82680847;82682375;82682837;82689205;82690075;82690660;82693545;82696336;82696778;82697787;82700423;827…	+;+;+;+;+;+;+;+;+;+;+;+;+;+;+;+;+;+;+;+;+;+;+;+;+;+;+;+;+;+;+;+;+;+;+;+;+;+;+;+;+;+;+;+;+;+;+;+;+;+;+;+;+;+;+;+;+;+;+;+;+;+	9967	2.45745	2.73981	1.56493	1.75076	0.0799878	0.256822	4.28094	0.633958	0.0553333	0.008	NoSignifi
ENSMUSG00000026150	1;1;1;1;1;1;1;1;1;1;1;1;1;1;1;1;1;1;1;1;1;1;1;1;1;1;1;1;1;1;1;1;1;1;1;1;1;1;1;1;1;1;1;1;1;1;1;1;1;1;1;1;1;1;1;1;1;1;1;1;1;1;1;1;1;1;1;1;1;1;1;1;1;1;1;1;1;1;1;1;1;1;1;1;1;1;1;1	82724890;82724918;82724919;82724925;82724934;82724940;82724948;82727228;82727228;82727228;82727228;82727228;82727228;82727228;82728067;82729216;82729216;82729216;82729216;82729216;82729216;82729216;82729229;82729272;82729326;82729326;82731113;82731113;82731113;82731113;82731113;82731113;82731113;82731113;82731113;82731113;82735416;82735416;82735416;82735419;82735419;82735419;82735419;82735419;827…	82725084;82725084;82725084;82725084;82725084;82725084;82725084;82727336;82727336;82727336;82727336;82727336;82727336;82727336;82728238;82729436;82729436;82729436;82729436;82729436;82729436;82729436;82729436;82729436;82729436;82729436;82731282;82731282;82731282;82731282;82731282;82731282;82731282;82731282;82731282;82731282;82735507;82735507;82735507;82735507;82735507;82735507;82735507;82736728;827…	+;+;+;+;+;+;+;+;+;+;+;+;+;+;+;+;+;+;+;+;+;+;+;+;+;+;+;+;+;+;+;+;+;+;+;+;+;+;+;+;+;+;+;+;+;+;+;+;+;+;+;+;+;+;+;+;+;+;+;+;+;+;+;+;+;+;+;+;+;+;+;+;+;+;+;+;+;+;+;+;+;+;+;+;+;+;+;+	9757	554.645	-0.0130289	0.114078	-0.114211	0.909071	0.963651	551.976	557.315	7.21233	7.10033	NoSignifi
ENSMUSG00000026159	1;1;1;1;1;1;1;1;1;1;1;1;1;1;1;1;1;1;1;1;1;1;1;1;1;1;1;1;1;1;1;1;1;1;1;1;1;1;1;1;1;1;1;1;1;1;1;1;1;1;1;1;1;1;1;1;1;1;1;1;1;1;1;1;1;1;1;1;1;1;1;1;1;1;1;1;1;1;1;1;1;1;1;1;1;1;1;1;1;1;1;1;1;1;1;1	82839483;82839497;82839669;82839671;82839674;82839674;82839734;82840073;82858356;82858356;82858356;82858356;82858356;82858356;82858356;82858356;82870685;82870685;82870685;82870685;82870685;82870685;82870685;82870685;82875288;82875288;82875288;82875288;82875288;82875288;82875288;82875288;82876171;82876171;82876171;82876171;82876171;82876171;82876171;82876171;82880008;82880008;82880008;82880008;828…	82839889;82839889;82839889;82839889;82839889;82839889;82839889;82840286;82858449;82858449;82858449;82858449;82858449;82858449;82858449;82858449;82870800;82870800;82870800;82870800;82870800;82870800;82870800;82870800;82875450;82875450;82875450;82875450;82875450;82875450;82875450;82875450;82876324;82876324;82876324;82876324;82876324;82876324;82876324;82876324;82880122;82880127;82880127;82880127;828…	+;+;+;+;+;+;+;+;+;+;+;+;+;+;+;+;+;+;+;+;+;+;+;+;+;+;+;+;+;+;+;+;+;+;+;+;+;+;+;+;+;+;+;+;+;+;+;+;+;+;+;+;+;+;+;+;+;+;+;+;+;+;+;+;+;+;+;+;+;+;+;+;+;+;+;+;+;+;+;+;+;+;+;+;+;+;+;+;+;+;+;+;+;+;+;+	8384	742.706	0.211313	0.0958651	2.20427	0.0275051	0.12133	796.991	688.422	12.1093	10.2063	NoSignifi
ENSMUSG00000038496	1;1;1;1;1;1;1;1;1;1;1;1;1;1;1;1;1	83012523;83012524;83013800;83014703;83014703;83014703;83019332;83019332;83019332;83020142;83022334;83022334;83026226;83026226;83028013;83038370;83038370	83013989;83013989;83013989;83014844;83014844;83014844;83019524;83019524;83019524;83020232;83023141;83023141;83026380;83026380;83028142;83038431;83038448	-;-;-;-;-;-;-;-;-;-;-;-;-;-;-;-;-	3065	3.31195	0.324659	1.05447	0.307888	0.758167	0.895119	3.67151	2.95239	0.152333	0.120333	NoSignifi
ENSMUSG00000026166	1;1;1;1;1;1;1;1;1;1;1	83116766;83116774;83116793;83117796;83117799;83117799;83117999;83117999;83117999;83118696;83118696	83116902;83116902;83116902;83117910;83117910;83117910;83118076;83118076;83119166;83119167;83119167	+;+;+;+;+;+;+;+;+;+;+	1421	2.4527	2.62625	1.93672	1.35603	0.175091	0.424991	4.20657	0.698833	0.376333	0.0623333	NoSignifi
ENSMUSG00000026163	1;1;1;1;1;1;1;1;1;1;1;1;1;1;1;1;1;1;1;1;1;1;1;1;1;1;1;1;1;1;1;1	83254139;83255442;83263509;83263509;83263782;83263782;83265127;83265969;83267302;83267302;83267302;83275618;83275618;83275618;83280330;83280330;83288762;83288762;83290970;83290970;83339146;83339535;83339535;83362229;83362229;83362229;83384843;83384894;83407980;83407980;83407980;83407980	83257270;83257270;83263693;83263693;83263834;83263834;83266055;83266055;83267487;83267487;83267487;83279335;83279165;83279335;83280585;83280585;83288896;83288896;83291029;83291029;83339642;83339642;83339642;83362328;83362328;83362328;83384972;83384972;83408165;83408139;83408165;83408200	-;-;-;-;-;-;-;-;-;-;-;-;-;-;-;-;-;-;-;-;-;-;-;-;-;-;-;-;-;-;-;-	9602	1.64501	0.114829	1.46873	0.0781824	0.937683	0.977205	1.73303	1.55698	0.023	0.02	NoSignifi
ENSMUSG00000045658	1;1;1;1;1;1;1;1;1;1;1;1;1;1;1;1;1;1;1;1;1;1	84036296;84037231;84037926;84053074;84080579;84107794;84115332;84157129;84159232;84159232;84159232;84159232;84159232;84191340;84283193;84284341;84284341;84284341;84336034;84339734;84341056;84364030	84038507;84038507;84038507;84053253;84080798;84108387;84116030;84159378;84159378;84159378;84159378;84159378;84159378;84191423;84284623;84284611;84284423;84284645;84336173;84339867;84341110;84364180	-;-;-;-;-;-;-;-;-;-;-;-;-;-;-;-;-;-;-;-;-;-	8172	589.553	-1.49819	0.193834	-7.72921	1.08215e-14	7.51719e-13	308.177	870.93	4.81367	13.2217	DownInTCKO
ENSMUSG00000036766	1;1;1;1;1;1;1;1;1;1;1;1;1;1;1;1;1;1;1;1;1;1;1;1;1	84369839;84383785;84395615;84405939;84418649;84445395;84476345;84494731;84533944;84534852;84580656;84580656;84580715;84583004;84583004;84583004;84583004;84585313;84585313;84585313;84585313;84623659;84640425;84695453;84695453	84370875;84384031;84395746;84406052;84418771;84445619;84476458;84494884;84534997;84534997;84580822;84580822;84580822;84583098;84583098;84583098;84583098;84585621;84585621;84585621;84585621;84623841;84640485;84696019;84696221	-;-;-;-;-;-;-;-;-;-;-;-;-;-;-;-;-;-;-;-;-;-;-;-;-	4784	674.535	-1.13721	0.813642	-1.39768	0.16221	0.405511	421.615	927.456	11.3633	24.013	NoSignifi
ENSMUSG00000026219	1;1;1;1;1;1;1;1;1;1;1;1;1;1;1;1;1;1;1;1;1;1;1;1;1;1;1;1;1;1;1;1;1;1;1;1;1;1;1;1;1;1;1;1;1;1;1;1;1;1;1;1;1;1;1;1;1;1;1;1;1;1;1;1;1;1;1;1;1;1;1;1;1;1;1;1;1;1;1;1;1;1;1;1;1;1;1;1;1;1;1;1;1;1;1;1;1;1;1;1;1;1;1;1;1;1;1;1;1;1;1;1;1;1;1;1;1;1;1;1;1;1;1;1;1;1;1;1;1;1;1;1;1;1;1;1;1;1;1;1;1;1;1;1;1;1;1;1;1;1;1;1;1;1;1;1;1;1;1;1;1;1;1;1;1;1;1;1;1;1;1;1;1;1;1;1;1;1;1;1;1;1;1;1;1;1;1;1;1;1;1;1;1;1;1;1;1;1;1;1…	84721189;84721189;84724264;84724264;84724577;84725396;84725396;84725396;84725396;84725396;84725736;84725736;84725736;84725736;84725736;84726203;84726203;84726203;84726203;84726203;84726210;84728125;84728125;84728125;84728125;84728125;84728125;84728607;84730532;84730532;84730532;84730532;84730532;84731623;84731623;84731623;84731623;84731623;84731623;84732013;84732013;84732013;84732013;84736982;847…	84724814;84724814;84724814;84724814;84724814;84725499;84725499;84725499;84725499;84725499;84725830;84725830;84725830;84725830;84725830;84726316;84726316;84726316;84726316;84726316;84726316;84728876;84728289;84728289;84728289;84728289;84728289;84730696;84730599;84730696;84730696;84730696;84730696;84731774;84731703;84731777;84731777;84731777;84731777;84732127;84732127;84732127;84732127;84737080;847…	-;-;-;-;-;-;-;-;-;-;-;-;-;-;-;-;-;-;-;-;-;-;-;-;-;-;-;-;-;-;-;-;-;-;-;-;-;-;-;-;-;-;-;-;-;-;-;-;-;-;-;-;-;-;-;-;-;-;-;-;-;-;-;-;-;-;-;-;-;-;-;-;-;-;-;-;-;-;-;-;-;-;-;-;-;-;-;-;-;-;-;-;-;-;-;-;-;-;-;-;-;-;-;-;-;-;-;-;-;-;-;-;-;-;-;-;-;-;-;-;-;-;-;-;-;-;-;-;-;-;-;-;-;-;-;-;-;-;-;-;-;-;-;-;-;-;-;-;-;-;-;-;-;-;-;-;-;-;-;-;-;-;-;-;-;-;-;-;-;-;-;-;-;-;-;-;-;-;-;-;-;-;-;-;-;-;-;-;-;-;-;-;-;-;-;-;-;-;-;-…	16601	2372.92	0.131725	0.0985726	1.33633	0.181442	0.434373	2481.44	2264.4	19.0353	16.9433	NoSignifi
ENSMUSG00000073633	1;1;1;1;1;1;1;1;1;1;1;1;1;1;1;1;1	84839841;84839853;84847880;84866436;84869151;84881092;84881092;84881092;84881092;84896490;84896490;84896490;84896490;84899997;84899997;84899997;84899997	84839968;84839968;84848078;84866543;84870090;84881200;84881200;84881200;84881200;84896662;84896662;84896662;84896662;84900487;84900487;84900487;84900487	+;+;+;+;+;+;+;+;+;+;+;+;+;+;+;+;+	2148	27.2726	-0.607354	0.392518	-1.54733	0.121784	0.337923	21.6739	32.8712	1.286	1.899	NoSignifi
ENSMUSG00000026220	1;1;1;1;1;1;1	84905898;84912196;84922854;84929287;84929334;84934713;84934860	84907429;84913173;84922997;84929564;84929564;84934857;84935134	-;-;-;-;-;-;-	3352	2.79144	-0.50966	1.25913	-0.404773	0.685645	0.861381	2.28108	3.3018	0.0873333	0.123333	NoSignifi
ENSMUSG00000070031	1;1;1;1;1;1;1;1;1;1;1;1;1;1;1;1;1;1;1;1;1;1;1;1;1;1;1;1;1;1;1;1;1;1;1;1;1;1;1;1;1	85600378;85600703;85601136;85609694;85609694;85610739;85610739;85610833;85614804;85614804;85615188;85615188;85620056;85620056;85621654;85621654;85626100;85626100;85628178;85630460;85630460;85632478;85632478;85635384;85635559;85635559;85637824;85637824;85637827;85641733;85641733;85641733;85642542;85642542;85642542;85642935;85642989;85643203;85644584;85644584;85644584	85600599;85601191;85601191;85609856;85609856;85610910;85610782;85610910;85614854;85614854;85615271;85615271;85620157;85620157;85621707;85621707;85626165;85626165;85628258;85630539;85630564;85632620;85632620;85635606;85635606;85635606;85637865;85637865;85637865;85641848;85641848;85641848;85642890;85642647;85642647;85643012;85643346;85643346;85645032;85644942;85645037	+;+;+;+;+;+;+;+;+;+;+;+;+;+;+;+;+;+;+;+;+;+;+;+;+;+;+;+;+;+;+;+;+;+;+;+;+;+;+;+;+	3328	2.1931	0.239102	1.26015	0.18974	0.849513	0.938685	2.35684	2.02936	0.0903333	0.076	NoSignifi
ENSMUSG00000026222	1;1;1;1;1;1;1;1;1;1;1;1;1;1;1;1;1;1;1;1;1;1;1;1;1;1;1;1;1;1;1;1;1;1;1;1;1;1;1;1;1;1;1;1;1;1;1;1;1;1;1;1;1;1;1;1;1;1;1;1;1;1;1;1;1;1;1;1;1;1;1;1;1;1;1;1;1;1;1;1;1;1;1;1;1;1;1;1;1;1;1;1;1;1;1;1;1;1;1;1;1;1;1;1;1;1;1;1;1;1;1;1;1;1;1;1;1;1;1;1;1;1;1;1;1;1;1;1;1;1;1;1;1;1;1;1;1;1;1	85649988;85649988;85650008;85650014;85650014;85650014;85650015;85650050;85659703;85659703;85659703;85659703;85659703;85659703;85659703;85659703;85662473;85662473;85662473;85662473;85662473;85662473;85662473;85662473;85663526;85663526;85663526;85663526;85663526;85663526;85663526;85665279;85665279;85665279;85665279;85665279;85665279;85665279;85666914;85666914;85666914;85666914;85666914;85666914;856…	85650127;85650127;85650127;85650127;85650127;85650127;85650127;85650127;85659862;85659862;85659862;85659862;85659862;85659862;85659862;85659862;85662641;85662641;85662641;85662641;85662641;85662641;85662641;85662871;85663597;85663597;85663597;85663597;85663597;85663597;85663597;85665344;85665344;85665344;85665344;85665344;85665344;85665344;85667003;85667003;85667003;85667003;85667003;85667003;856…	+;+;+;+;+;+;+;+;+;+;+;+;+;+;+;+;+;+;+;+;+;+;+;+;+;+;+;+;+;+;+;+;+;+;+;+;+;+;+;+;+;+;+;+;+;+;+;+;+;+;+;+;+;+;+;+;+;+;+;+;+;+;+;+;+;+;+;+;+;+;+;+;+;+;+;+;+;+;+;+;+;+;+;+;+;+;+;+;+;+;+;+;+;+;+;+;+;+;+;+;+;+;+;+;+;+;+;+;+;+;+;+;+;+;+;+;+;+;+;+;+;+;+;+;+;+;+;+;+;+;+;+;+;+;+;+;+;+;+	7556	5.21015	-0.65614	0.867478	-0.756377	0.449423	0.71081	4.06941	6.35089	0.068	0.104333	NoSignifi
ENSMUSG00000052760	1;1;1;1;1;1;1;1;1;1;1;1;1;1;1;1;1;1;1;1;1;1;1;1;1;1;1;1;1;1;1;1;1	85717083;85717083;85717689;85717692;85718090;85719025;85719025;85719025;85719025;85719025;85723098;85723098;85723098;85723098;85723098;85725121;85725121;85725121;85725121;85726459;85726459;85726459;85726459;85727514;85735923;85736472;85736472;85736472;85736472;85736472;85774060;85777662;85778520	85718368;85718368;85718368;85718368;85718368;85719129;85719129;85719129;85719129;85719129;85723181;85723387;85723181;85723181;85723181;85725289;85725289;85725289;85725289;85726615;85726615;85726615;85726502;85727698;85736029;85736561;85736554;85736581;85736629;85736581;85774141;85777707;85778643	-;-;-;-;-;-;-;-;-;-;-;-;-;-;-;-;-;-;-;-;-;-;-;-;-;-;-;-;-;-;-;-;-	2709	7.66519	-0.191517	0.762486	-0.251175	0.801679	0.915493	7.1698	8.16058	0.337333	0.376	NoSignifi
ENSMUSG00000036707	1;1;1;1;1;1;1;1;1;1;1;1;1;1;1;1;1;1;1;1;1;1;1;1;1;1;1;1	85793441;85793541;85794468;85794511;85795357;85813712;85816021;85818357;85818357;85818357;85818357;85835323;85835323;85835323;85837286;85837286;85837286;85842198;85842198;85843080;85844593;85844593;85847410;85847410;85848277;85848277;85849033;85849033	85793821;85793821;85794549;85794549;85795473;85813764;85816109;85818513;85818513;85818513;85818513;85835487;85835487;85835487;85837404;85837318;85837404;85842366;85842366;85846070;85844652;85844652;85847475;85847475;85848420;85848420;85850365;85851576	+;+;+;+;+;+;+;+;+;+;+;+;+;+;+;+;+;+;+;+;+;+;+;+;+;+;+;+	7077	1329.92	0.0974233	0.0958207	1.01672	0.309284	0.591345	1374.87	1284.96	24.7333	22.5613	NoSignifi
ENSMUSG00000026223	1;1;1;1;1;1;1;1;1;1;1;1;1;1	85894281;85894619;85903010;85903010;85905214;85905214;85906161;85906422;85907008;85907008;85907008;85907547;85907547;85907547	85894789;85894789;85903150;85903150;85905402;85905402;85906532;85906532;85907158;85907158;85907158;85908359;85907791;85908675	+;+;+;+;+;+;+;+;+;+;+;+;+;+	2491	2666.61	0.115667	0.126405	0.915048	0.360166	0.635945	2773.72	2559.49	141.752	127.551	NoSignifi
ENSMUSG00000026229	1;1;1;1;1;1;1;1;1;1;1;1;1;1;1;1;1;1;1;1;1;1;1;1;1;1;1;1;1;1;1;1;1;1;1;1;1;1;1;1;1;1;1;1;1;1;1;1;1;1;1;1;1;1;1;1;1;1;1;1;1;1;1;1;1;1;1;1;1;1;1;1	86064387;86064387;86064619;86064619;86064641;86064692;86064871;86070583;86070583;86070583;86070583;86070583;86070583;86071421;86071614;86071614;86071614;86071614;86071614;86071827;86071827;86071827;86075799;86075799;86075799;86077356;86077356;86078568;86078568;86082037;86082037;86083147;86083147;86085182;86085182;86086030;86086030;86086575;86086575;86088809;86088809;86089994;86089994;86092003;860…	86064805;86064805;86064805;86064805;86067662;86064805;86065006;86070626;86070626;86070626;86070626;86070626;86070776;86071523;86071687;86071687;86071687;86071660;86071687;86072284;86071996;86071996;86075819;86076004;86076004;86077499;86077499;86078794;86078794;86082097;86082097;86083275;86083275;86085270;86085270;86086108;86086108;86086748;86086748;86088920;86088920;86090190;86090190;86092098;860…	+;+;+;+;+;+;+;+;+;+;+;+;+;+;+;+;+;+;+;+;+;+;+;+;+;+;+;+;+;+;+;+;+;+;+;+;+;+;+;+;+;+;+;+;+;+;+;+;+;+;+;+;+;+;+;+;+;+;+;+;+;+;+;+;+;+;+;+;+;+;+;+	7265	603.179	0.0974513	0.10805	0.90191	0.367105	0.641725	623.732	582.627	10.9297	9.96667	NoSignifi
ENSMUSG00000026228	1;1;1;1;1;1;1	86099026;86100101;86102374;86102422;86110534;86110534;86111879	86100232;86100232;86102622;86102622;86110672;86111116;86111970	-;-;-;-;-;-;-	2131	3.09406	-1.00242	1.17539	-0.852841	0.393747	0.663193	2.09305	4.09507	0.124667	0.238	NoSignifi
ENSMUSG00000062590	1;1;1;1;1;1;1;1;1;1;1;1;1;1;1;1;1;1;1;1;1;1;1;1;1;1;1;1;1;1;1;1;1;1;1;1;1;1;1;1;1;1;1;1;1;1;1;1;1;1;1;1;1;1;1;1;1;1;1;1;1;1;1;1;1;1;1;1;1;1;1;1;1;1;1;1;1;1;1;1;1;1;1;1;1;1;1;1;1;1;1;1;1;1;1;1;1;1;1;1;1;1;1;1;1;1;1;1;1;1;1;1;1;1;1;1;1;1;1;1;1;1;1;1;1;1;1;1;1;1;1;1;1;1;1;1;1;1;1;1;1;1;1;1;1;1;1;1;1;1;1;1;1;1;1;1;1;1;1;1;1;1;1;1;1;1;1;1;1;1;1;1;1;1;1;1;1;1;1	86154780;86154784;86154784;86154786;86154798;86154798;86154799;86154810;86154815;86154819;86156918;86156918;86156918;86156918;86156918;86156918;86156918;86156918;86156918;86156918;86159995;86159995;86159995;86159995;86159995;86159995;86159995;86159995;86159995;86159995;86162665;86162665;86162665;86162665;86162665;86162665;86162665;86162665;86162665;86164696;86164696;86164696;86164696;86164696;861…	86154843;86154843;86154843;86154843;86154843;86154843;86154843;86154843;86154843;86154843;86157005;86157005;86157005;86157005;86157005;86157005;86157005;86157005;86157005;86157005;86160123;86160123;86160123;86160123;86160123;86160123;86160123;86160123;86160123;86160123;86162835;86162835;86162835;86162835;86162835;86162835;86162835;86162835;86162835;86164851;86164851;86164851;86164837;86164851;861…	+;+;+;+;+;+;+;+;+;+;+;+;+;+;+;+;+;+;+;+;+;+;+;+;+;+;+;+;+;+;+;+;+;+;+;+;+;+;+;+;+;+;+;+;+;+;+;+;+;+;+;+;+;+;+;+;+;+;+;+;+;+;+;+;+;+;+;+;+;+;+;+;+;+;+;+;+;+;+;+;+;+;+;+;+;+;+;+;+;+;+;+;+;+;+;+;+;+;+;+;+;+;+;+;+;+;+;+;+;+;+;+;+;+;+;+;+;+;+;+;+;+;+;+;+;+;+;+;+;+;+;+;+;+;+;+;+;+;+;+;+;+;+;+;+;+;+;+;+;+;+;+;+;+;+;+;+;+;+;+;+;+;+;+;+;+;+;+;+;+;+;+;+;+;+;+;+;+;+	13006	63.6509	-0.123065	0.268785	-0.457855	0.647056	0.83852	60.9609	66.3409	0.598333	0.634	NoSignifi
ENSMUSG00000079445	1;1;1;1;1	86302832;86303234;86303531;86305045;86305045	86304707;86303554;86304248;86305849;86307305	+;+;+;+;+	4137	5.72201	-0.352396	0.885655	-0.397893	0.690709	0.863106	5.03277	6.41124	0.154	0.192333	NoSignifi
ENSMUSG00000026234	1;1;1;1;1;1;1;1;1;1;1;1;1;1;1;1;1;1;1;1;1;1;1;1;1;1;1;1;1;1;1;1;1;1;1;1	86344719;86350495;86350496;86350564;86350812;86350812;86350812;86350812;86351101;86351367;86351367;86351367;86352198;86352198;86352198;86352510;86353126;86353732;86353732;86355020;86355020;86356052;86356052;86356371;86356371;86356556;86356556;86356957;86356957;86357312;86358107;86358107;86358107;86358567;86359206;86359206	86350696;86350696;86350696;86350696;86351035;86351211;86351035;86351035;86351493;86352063;86351493;86351493;86352306;86353280;86352319;86352633;86353280;86353855;86353855;86355144;86355144;86356193;86356193;86356457;86356457;86356741;86356741;86357452;86357452;86357452;86358223;86358223;86358223;86358969;86359364;86359400	-;-;-;-;-;-;-;-;-;-;-;-;-;-;-;-;-;-;-;-;-;-;-;-;-;-;-;-;-;-;-;-;-;-;-;-	10188	5642.47	0.445448	0.140705	3.16582	0.00154645	0.0127328	6506.48	4778.46	81.3513	58.4133	NoSignifi
ENSMUSG00000026238	1;1;1;1;1;1;1;1;1;1;1;1;1;1;1;1;1;1;1;1;1;1;1;1	86526726;86526736;86526737;86526741;86526807;86527849;86528775;86528775;86529173;86529173;86529173;86529173;86529173;86529456;86529456;86529456;86529456;86529731;86529731;86529731;86529731;86529965;86529965;86530004	86526950;86526950;86526950;86526950;86526950;86528012;86528856;86528856;86529244;86529244;86529244;86529244;86529244;86529552;86529527;86529552;86529552;86529745;86529804;86529804;86529804;86530371;86530712;86530209	+;+;+;+;+;+;+;+;+;+;+;+;+;+;+;+;+;+;+;+;+;+;+;+	1462	2732.39	-0.00795065	0.157138	-0.0505968	0.959647	0.986277	2724.69	2740.08	237.321	233.496	NoSignifi
ENSMUSG00000026239	1;1;1;1;1;1;1;1;1;1;1;1;1;1;1;1;1;1;1;1;1;1;1	86542994;86542994;86543022;86543520;86545392;86545702;86545702;86545702;86546190;86546657;86546657;86546657;86546657;86547436;86547529;86547529;86547529;86564545;86582300;86582300;86582300;86582300;86582412	86543232;86543583;86543583;86543583;86545807;86545807;86545807;86545807;86546782;86546782;86546782;86546782;86546782;86547617;86547617;86547617;86547617;86564611;86582547;86582629;86582547;86582547;86582517	-;-;-;-;-;-;-;-;-;-;-;-;-;-;-;-;-;-;-;-;-;-;-	2178	204.587	-0.39273	0.180864	-2.17141	0.0299	0.128817	177.148	232.025	10.3557	13.2247	NoSignifi
ENSMUSG00000026240	1;1;1;1;1;1;1;1;1;1;1;1;1;1;1;1;1;1;1;1;1;1;1;1;1;1;1;1;1;1;1;1;1;1	86582904;86582938;86587016;86587016;86587100;86587131;86587142;86587347;86589164;86589164;86589164;86589164;86589164;86592291;86592291;86592291;86596740;86596751;86596751;86596751;86599003;86599003;86599003;86599003;86599102;86601083;86601083;86601083;86601083;86601083;86605058;86605058;86605058;86605058	86583096;86583096;86587235;86587235;86587235;86587235;86587235;86587467;86589341;86589341;86589293;86589341;86589341;86592366;86592366;86592366;86596839;86596839;86596839;86596839;86599205;86599205;86599205;86599205;86599205;86601188;86601164;86601188;86601188;86601188;86606978;86606326;86606500;86609375	+;+;+;+;+;+;+;+;+;+;+;+;+;+;+;+;+;+;+;+;+;+;+;+;+;+;+;+;+;+;+;+;+;+	5515	240.467	-0.0819165	0.167785	-0.488223	0.625392	0.826396	233.449	247.484	5.40067	5.579	NoSignifi
ENSMUSG00000053333	1;1;1;1;1;1;1;1;1;1;1;1;1;1;1;1;1;1;1;1;1;1;1;1;1;1;1;1;1;1;1;1;1;1;1;1;1;1;1;1;1;1;1;1;1;1;1;1;1;1;1;1;1;1;1;1;1;1;1;1;1;1;1;1;1;1;1;1;1;1;1;1;1;1;1;1;1;1;1;1	86703808;86703819;86703828;86703828;86703843;86744681;86744681;86744681;86744681;86744681;86745341;86745341;86745341;86745341;86745341;86747529;86754227;86754227;86754227;86754227;86760288;86760288;86760288;86760288;86791416;86791416;86812512;86812512;86821222;86821222;86821222;86821222;86854360;86854360;86854360;86854360;86857127;86857127;86857127;86857127;86857371;86878403;86878403;86878403;868…	86703871;86703871;86703871;86703871;86703871;86744828;86744828;86744828;86744828;86744828;86745498;86745498;86745498;86745498;86745498;86748331;86754280;86754280;86754280;86754280;86760389;86760389;86760389;86760389;86791457;86791457;86812589;86812589;86821450;86821450;86821450;86821450;86854460;86854460;86854460;86854460;86857374;86857374;86857374;86857374;86858105;86878576;86878576;86882439;868…	+;+;+;+;+;+;+;+;+;+;+;+;+;+;+;+;+;+;+;+;+;+;+;+;+;+;+;+;+;+;+;+;+;+;+;+;+;+;+;+;+;+;+;+;+;+;+;+;+;+;+;+;+;+;+;+;+;+;+;+;+;+;+;+;+;+;+;+;+;+;+;+;+;+;+;+;+;+;+;+	8901	48.7712	-0.512026	0.298693	-1.71423	0.0864874	0.270891	40.1119	57.4305	0.575333	0.802667	NoSignifi
ENSMUSG00000036480	1;1;1;1;1;1;1;1;1;1;1;1;1	87183313;87184155;87184603;87184753;87185324;87185510;87185894;87186271;87186575;87186884;87187146;87187496;87187945	87183598;87184262;87184656;87184942;87185423;87185669;87186036;87186433;87186754;87187048;87187208;87187602;87188405	+;+;+;+;+;+;+;+;+;+;+;+;+	2180	2.17909	-0.233694	1.34922	-0.173207	0.862488	0.942259	1.9794	2.37878	0.116667	0.136667	NoSignifi
ENSMUSG00000026251	1;1;1;1;1;1;1;1;1;1;1;1;1;1;1;1;1;1;1;1;1;1;1;1;1;1	87190607;87190637;87190844;87190975;87190975;87191520;87191520;87191520;87192214;87192214;87192486;87192486;87192846;87192846;87194800;87194800;87195485;87195485;87195683;87195683;87197283;87197283;87197575;87197575;87198580;87198580	87190742;87190742;87191129;87191129;87191129;87191564;87191564;87191766;87192323;87192323;87192641;87192641;87192955;87192955;87195000;87195000;87195596;87195596;87195797;87195797;87197487;87197487;87197693;87197693;87200069;87200070	+;+;+;+;+;+;+;+;+;+;+;+;+;+;+;+;+;+;+;+;+;+;+;+;+;+	3288	1.75787	0.0266685	1.84032	0.0144912	0.988438	0.994748	1.77092	1.74482	0.068	0.0666667	NoSignifi
ENSMUSG00000026253	1;1;1;1;1;1;1;1;1;1;1;1;1;1;1;1;1;1;1;1;1;1;1;1;1;1;1;1;1;1;1;1	87204657;87205810;87205811;87205885;87206074;87206075;87206075;87206075;87206468;87206468;87206468;87206468;87206468;87206650;87206650;87206650;87206650;87206650;87207387;87207387;87207387;87207387;87208208;87208208;87208208;87208208;87209015;87209427;87209764;87210524;87210903;87211315	87204704;87205879;87205879;87206214;87206214;87206214;87206214;87206403;87206512;87206512;87206512;87206512;87206512;87206759;87206759;87206759;87206759;87206759;87208595;87207542;87207542;87207542;87208295;87208305;87208295;87208296;87209215;87209541;87209878;87210740;87211036;87212694	+;+;+;+;+;+;+;+;+;+;+;+;+;+;+;+;+;+;+;+;+;+;+;+;+;+;+;+;+;+;+;+	4163	4.62701	0.138311	1.11666	0.123861	0.901425	0.960061	4.83908	4.41493	0.147667	0.133333	NoSignifi
ENSMUSG00000026254	1;1;1;1;1;1;1;1;1;1;1;1;1;1;1;1;1;1;1;1;1;1;1;1;1;1;1;1;1;1;1;1;1;1;1;1;1;1;1;1;1;1;1;1;1;1;1;1;1;1;1;1;1;1	87213914;87213914;87213914;87213914;87213914;87213939;87213979;87214286;87214346;87219581;87219581;87219581;87219581;87219581;87219581;87219581;87219581;87220920;87220920;87220920;87220920;87220920;87220920;87220920;87220920;87224353;87224353;87224353;87224353;87224353;87224353;87224353;87224353;87225850;87225850;87225850;87225850;87225850;87225850;87225850;87225850;87226097;87226097;87226097;872…	87214019;87214019;87214019;87214019;87214019;87214495;87214019;87214495;87214495;87219695;87219695;87219695;87219695;87219695;87219695;87219695;87219695;87221054;87221054;87221054;87221054;87221054;87221054;87221054;87221054;87224457;87224457;87224457;87224457;87224457;87224457;87224457;87224457;87226002;87225873;87226002;87226002;87226002;87226002;87226002;87226002;87226233;87226600;87226233;872…	+;+;+;+;+;+;+;+;+;+;+;+;+;+;+;+;+;+;+;+;+;+;+;+;+;+;+;+;+;+;+;+;+;+;+;+;+;+;+;+;+;+;+;+;+;+;+;+;+;+;+;+;+;+	7497	814.167	0.127418	0.120648	1.05612	0.290915	0.571912	850.265	778.068	14.4267	12.903	NoSignifi
ENSMUSG00000026255	1;1;1;1;1;1;1;1;1;1;1	87264363;87264363;87289468;87289468;87297629;87297629;87309226;87309661;87309661;87309661;87309972	87264754;87264754;87289615;87289615;87297763;87297763;87309496;87309742;87310839;87309846;87310836	+;+;+;+;+;+;+;+;+;+;+	2125	3.23719	-0.837523	1.08629	-0.770995	0.44071	0.702093	2.31896	4.15543	0.139333	0.242333	NoSignifi
ENSMUSG00000048000	1;1;1;1;1;1;1;1;1;1;1;1;1;1;1;1;1;1;1;1;1;1;1;1;1;1;1;1;1;1;1;1;1;1;1;1;1;1;1;1;1;1;1;1;1;1;1;1;1;1;1;1;1;1;1;1;1;1;1;1;1;1;1;1;1;1;1;1;1;1;1;1;1;1;1;1;1;1;1;1;1;1;1;1;1;1;1;1;1;1;1;1;1;1;1;1;1;1;1;1;1;1;1;1;1;1;1;1;1;1;1;1;1;1;1;1;1;1;1;1;1;1;1;1;1;1;1;1;1;1;1;1;1;1;1;1;1;1;1;1;1;1;1;1;1;1;1;1;1;1;1;1;1;1;1;1;1;1;1;1;1;1;1;1;1;1;1;1;1;1;1;1;1;1;1;1;1;1;1;1;1;1;1;1;1;1;1;1;1;1;1;1;1;1;1;1;1;1;1;1…	87326998;87327003;87327029;87327030;87327033;87327046;87327048;87327066;87334270;87334270;87334270;87334270;87334270;87334270;87334270;87354404;87354404;87354404;87354404;87354404;87354404;87354404;87354446;87354446;87354971;87354981;87363802;87364104;87364104;87364104;87364104;87364104;87364104;87364104;87364161;87365184;87365184;87365184;87365184;87365184;87365184;87365184;87365184;87365184;873…	87327092;87327092;87327092;87327092;87327092;87329007;87327092;87327092;87334334;87334334;87334334;87334334;87334334;87334334;87334334;87354486;87354486;87354486;87354486;87354486;87354486;87354486;87354486;87354486;87355722;87357784;87364233;87364233;87364233;87364233;87364233;87364233;87364233;87364233;87364233;87365279;87365655;87365279;87365279;87365279;87365279;87365279;87365279;87365279;873…	+;+;+;+;+;+;+;+;+;+;+;+;+;+;+;+;+;+;+;+;+;+;+;+;+;+;+;+;+;+;+;+;+;+;+;+;+;+;+;+;+;+;+;+;+;+;+;+;+;+;+;+;+;+;+;+;+;+;+;+;+;+;+;+;+;+;+;+;+;+;+;+;+;+;+;+;+;+;+;+;+;+;+;+;+;+;+;+;+;+;+;+;+;+;+;+;+;+;+;+;+;+;+;+;+;+;+;+;+;+;+;+;+;+;+;+;+;+;+;+;+;+;+;+;+;+;+;+;+;+;+;+;+;+;+;+;+;+;+;+;+;+;+;+;+;+;+;+;+;+;+;+;+;+;+;+;+;+;+;+;+;+;+;+;+;+;+;+;+;+;+;+;+;+;+;+;+;+;+;+;+;+;+;+;+;+;+;+;+;+;+;+;+;+;+;+;+;+;+;+…	14216	666.117	-0.00685192	0.101217	-0.0676953	0.946028	0.980983	664.395	667.838	5.952	5.84133	NoSignifi
ENSMUSG00000026259	1;1;1;1;1;1;1;1;1;1;1;1;1;1;1;1;1;1;1;1;1;1;1;1;1;1;1;1;1;1;1;1;1;1;1;1;1;1;1;1;1	87476834;87476834;87478685;87479103;87479103;87479729;87479837;87479837;87479837;87480587;87480587;87480587;87480587;87481116;87481116;87481116;87481116;87482623;87482623;87482623;87482623;87484599;87484599;87484599;87484599;87486156;87486156;87486156;87486156;87487799;87487799;87489584;87489584;87503266;87503266;87509245;87509245;87510093;87540659;87545797;87573688	87477744;87477744;87479207;87479207;87479207;87479916;87479916;87479916;87479916;87480742;87480742;87480742;87480742;87481279;87481279;87481279;87481279;87482712;87482712;87482712;87482712;87484673;87484673;87484673;87484673;87486217;87486177;87486285;87486285;87487951;87487951;87489744;87489744;87503573;87503573;87509387;87509387;87510362;87540773;87546131;87573870	-;-;-;-;-;-;-;-;-;-;-;-;-;-;-;-;-;-;-;-;-;-;-;-;-;-;-;-;-;-;-;-;-;-;-;-;-;-;-;-;-	3905	9.36968	-0.0919574	0.687861	-0.133686	0.893651	0.957351	9.08214	9.65721	0.297667	0.308	NoSignifi
ENSMUSG00000026288	1;1;1;1;1;1;1;1;1;1;1;1;1;1;1;1;1;1;1;1;1;1;1;1;1;1;1;1;1;1;1;1;1;1;1;1;1;1;1;1;1;1;1;1;1;1;1;1;1;1;1;1;1;1;1;1;1;1;1;1;1;1;1;1;1;1;1;1;1;1;1;1;1;1;1;1;1;1;1;1;1;1;1;1;1;1;1;1;1;1;1;1;1;1;1;1;1;1;1;1;1;1;1;1;1;1;1;1;1;1;1;1;1;1;1;1;1;1;1;1;1;1;1;1;1;1;1;1;1;1;1;1;1;1;1;1;1;1;1;1;1;1;1;1;1;1;1;1;1;1;1;1;1;1;1;1;1;1;1;1;1;1;1;1;1;1;1;1;1;1;1	87620312;87620356;87620362;87620389;87620398;87620399;87620627;87621674;87635292;87635292;87635292;87635292;87635292;87635292;87635292;87635292;87642982;87665387;87665387;87665387;87665387;87665387;87665387;87667889;87667889;87667889;87667889;87667892;87667892;87669642;87669642;87669642;87669642;87676239;87676239;87676283;87676283;87676283;87676283;87681489;87681489;87681489;87681489;87681489;876…	87620631;87620631;87620631;87620631;87620631;87620631;87620677;87621774;87635355;87635355;87635355;87635355;87635355;87635355;87635379;87635355;87645154;87665537;87665537;87665537;87665537;87665537;87665537;87667916;87667992;87668063;87668063;87668063;87668063;87669782;87669782;87669782;87669782;87676370;87676370;87676370;87676370;87676370;87676370;87681569;87681569;87681569;87681569;87681569;876…	+;+;+;+;+;+;+;+;+;+;+;+;+;+;+;+;+;+;+;+;+;+;+;+;+;+;+;+;+;+;+;+;+;+;+;+;+;+;+;+;+;+;+;+;+;+;+;+;+;+;+;+;+;+;+;+;+;+;+;+;+;+;+;+;+;+;+;+;+;+;+;+;+;+;+;+;+;+;+;+;+;+;+;+;+;+;+;+;+;+;+;+;+;+;+;+;+;+;+;+;+;+;+;+;+;+;+;+;+;+;+;+;+;+;+;+;+;+;+;+;+;+;+;+;+;+;+;+;+;+;+;+;+;+;+;+;+;+;+;+;+;+;+;+;+;+;+;+;+;+;+;+;+;+;+;+;+;+;+;+;+;+;+;+;+;+;+;+;+;+;+	7602	34.2655	-1.18671	0.453642	-2.61597	0.00889753	0.0516123	20.9534	47.5775	0.349333	0.775333	NoSignifi
ENSMUSG00000026289	1;1;1;1;1;1;1;1;1;1;1;1;1;1;1;1;1;1;1;1;1;1;1;1;1;1;1;1;1;1;1;1;1;1;1;1;1;1;1;1;1;1;1;1;1;1;1;1;1;1;1;1;1;1;1;1;1;1;1;1;1;1;1;1;1;1;1;1;1;1;1;1;1;1;1;1;1;1;1;1;1;1;1;1;1;1;1;1;1;1;1;1;1;1;1;1;1;1;1;1;1;1;1;1;1;1;1;1;1	87755870;87756013;87756056;87756076;87756076;87756086;87756088;87756093;87760051;87760051;87760051;87760051;87760051;87760051;87760051;87760051;87765338;87765338;87765338;87765338;87765338;87765338;87765338;87765338;87766109;87766109;87766109;87766109;87766109;87766109;87766109;87766109;87766806;87766806;87766806;87766806;87766806;87766806;87766806;87766901;87771392;87771392;87771392;87771392;877…	87756085;87756314;87756314;87756314;87756314;87756314;87756314;87756314;87760144;87760144;87760144;87760144;87760144;87760144;87760144;87760144;87765443;87765443;87765443;87765443;87765443;87765443;87765443;87765443;87766182;87766182;87766182;87766182;87769400;87766182;87766182;87766182;87767983;87767057;87767057;87767057;87767057;87767057;87767057;87767057;87771457;87771457;87771457;87771457;877…	+;+;+;+;+;+;+;+;+;+;+;+;+;+;+;+;+;+;+;+;+;+;+;+;+;+;+;+;+;+;+;+;+;+;+;+;+;+;+;+;+;+;+;+;+;+;+;+;+;+;+;+;+;+;+;+;+;+;+;+;+;+;+;+;+;+;+;+;+;+;+;+;+;+;+;+;+;+;+;+;+;+;+;+;+;+;+;+;+;+;+;+;+;+;+;+;+;+;+;+;+;+;+;+;+;+;+;+;+	9628	283.571	-0.0114103	0.136332	-0.0836952	0.933299	0.975959	282.256	284.886	3.73467	3.68	NoSignifi
ENSMUSG00000070738	1;1;1;1;1;1;1;1;1;1;1;1;1;1;1;1;1;1;1;1;1;1;1;1;1;1;1;1;1;1;1;1;1;1;1;1;1;1;1;1;1;1;1;1;1;1;1;1;1;1;1;1;1;1;1;1;1;1;1;1;1;1;1;1	87853287;87880368;87880435;87881859;87881859;87915100;87915100;87915492;87915492;87916369;87916807;87917892;87917898;87918559;87918559;87921573;87921573;87924072;87924480;87925694;87925873;87926051;87926866;87927685;87929741;87931932;87931982;87934106;87934106;87934394;87934394;87934397;87935283;87935338;87935338;87936284;87936284;87936284;87936284;87936749;87936749;87936749;87936749;87938154;879…	87853456;87880478;87880478;87881939;87881939;87915204;87915204;87915744;87915624;87916475;87916932;87917994;87917994;87918721;87918721;87921971;87921681;87924211;87924564;87925788;87925972;87926324;87927024;87927810;87929837;87932042;87932042;87934202;87934202;87934501;87934501;87934501;87935451;87935451;87935451;87936418;87936418;87936418;87936418;87936900;87936900;87936900;87936900;87938265;879…	+;+;+;+;+;+;+;+;+;+;+;+;+;+;+;+;+;+;+;+;+;+;+;+;+;+;+;+;+;+;+;+;+;+;+;+;+;+;+;+;+;+;+;+;+;+;+;+;+;+;+;+;+;+;+;+;+;+;+;+;+;+;+;+	6850	441.268	-0.0360907	0.117865	-0.306204	0.759449	0.895492	435.825	446.711	8.10167	8.10267	NoSignifi
ENSMUSG00000005501	1;1;1;1;1;1;1;1;1;1;1;1;1;1;1;1;1;1;1;1;1;1;1;1;1;1;1;1;1;1;1;1;1;1;1;1;1;1;1;1;1;1;1;1;1;1;1;1;1;1;1;1;1;1;1;1;1;1;1;1;1;1;1;1;1;1;1;1;1;1;1;1;1;1;1;1;1;1;1;1;1;1;1;1;1;1;1;1;1;1;1;1;1;1;1;1;1;1;1;1;1;1;1;1;1;1;1;1;1;1;1;1;1;1;1;1;1;1;1;1;1;1;1;1	87945119;87945121;87946443;87946443;87948502;87948502;87948502;87949699;87949932;87949932;87949932;87949932;87950159;87950159;87950159;87950159;87950159;87951643;87951643;87951643;87951643;87951643;87952340;87952340;87952340;87952340;87954151;87954151;87954151;87954151;87957211;87957211;87957211;87957211;87959789;87959789;87959789;87959789;87962424;87962424;87962424;87962424;87965017;87965306;879…	87948596;87946707;87946707;87946707;87948596;87948596;87948596;87950027;87950027;87950027;87950027;87950027;87950369;87950369;87950369;87950369;87950369;87951673;87951708;87951708;87951708;87951708;87952458;87952458;87952458;87952458;87954245;87954245;87954245;87954245;87957334;87957334;87957334;87957334;87959863;87959863;87959863;87959863;87962488;87962488;87962488;87962488;87967195;87965342;879…	-;-;-;-;-;-;-;-;-;-;-;-;-;-;-;-;-;-;-;-;-;-;-;-;-;-;-;-;-;-;-;-;-;-;-;-;-;-;-;-;-;-;-;-;-;-;-;-;-;-;-;-;-;-;-;-;-;-;-;-;-;-;-;-;-;-;-;-;-;-;-;-;-;-;-;-;-;-;-;-;-;-;-;-;-;-;-;-;-;-;-;-;-;-;-;-;-;-;-;-;-;-;-;-;-;-;-;-;-;-;-;-;-;-;-;-;-;-;-;-;-;-;-;-	11871	380.235	0.187625	0.187673	0.999742	0.317436	0.598125	405.029	355.441	4.33367	3.72367	NoSignifi
ENSMUSG00000090124	1;1;1;1;1;1;1;1;1;1;1;1;1;1;1;1;1;1;1	88095062;88095064;88095114;88103252;88138473;88215044;88215044;88215044;88215044;88215795;88215795;88215795;88216138;88216138;88216138;88216138;88218127;88218127;88218127	88095303;88095978;88095303;88103378;88139331;88215175;88215175;88215175;88215175;88215882;88215882;88215882;88216357;88216357;88216357;88216357;88220002;88218427;88220002	+;+;+;+;+;+;+;+;+;+;+;+;+;+;+;+;+;+;+	4219	24.5829	-0.265728	0.545932	-0.486741	0.626442	0.827203	22.3495	26.8162	0.669667	0.789667	NoSignifi
ENSMUSG00000090145	1;1;1;1;1;1;1;1;1;1;1	88103252;88106862;88106941;88215044;88215044;88215795;88215795;88216138;88216138;88218127;88218127	88103378;88107799;88107799;88215175;88215175;88215882;88215882;88216357;88216357;88218997;88219003	+;+;+;+;+;+;+;+;+;+;+	2382	3.81898	-1.23437	1.31977	-0.935291	0.349638	0.627703	2.26366	5.3743	0.123	0.281667	NoSignifi
ENSMUSG00000081984	1	88204732	88205782	-	1051	28.5138	0.0694032	0.37398	0.18558	0.852774	0.939659	29.2063	27.8213	3.532	3.292	NoSignifi
ENSMUSG00000079429	1;1;1;1;1;1;1;1;1;1;1;1;1;1;1;1;1;1;1;1;1;1;1;1;1;1;1;1;1;1;1;1;1;1;1;1;1;1;1;1;1;1;1;1;1;1;1;1;1;1;1;1;1;1;1;1;1;1;1;1;1;1;1;1;1;1;1;1;1;1;1;1;1;1;1;1;1;1;1;1;1;1;1;1;1;1;1;1;1;1;1;1;1;1;1;1;1	88226986;88227020;88227031;88228054;88228054;88228063;88228227;88228227;88228227;88230342;88230342;88230626;88230626;88232244;88232244;88233317;88233317;88233317;88234002;88234002;88234589;88234954;88234970;88235190;88235190;88235373;88235373;88236655;88236655;88237473;88237473;88237845;88237845;88238108;88238894;88238894;88240119;88240119;88240119;88240679;88240679;88240679;88241071;88241071;882…	88227228;88227228;88227228;88228146;88228146;88228146;88228408;88228408;88228408;88230473;88230473;88230788;88230788;88232342;88232342;88233468;88233468;88233461;88234145;88234116;88234610;88235062;88235062;88235268;88235268;88235486;88235486;88236731;88236731;88237592;88237592;88237955;88237955;88239041;88239041;88239041;88240159;88240159;88240159;88240937;88240820;88240820;88241123;88241123;882…	+;+;+;+;+;+;+;+;+;+;+;+;+;+;+;+;+;+;+;+;+;+;+;+;+;+;+;+;+;+;+;+;+;+;+;+;+;+;+;+;+;+;+;+;+;+;+;+;+;+;+;+;+;+;+;+;+;+;+;+;+;+;+;+;+;+;+;+;+;+;+;+;+;+;+;+;+;+;+;+;+;+;+;+;+;+;+;+;+;+;+;+;+;+;+;+;+	8492	25.5726	0.204854	0.418551	0.489436	0.624533	0.825865	27.3291	23.8161	0.411	0.348333	NoSignifi
ENSMUSG00000044783	1;1;1;1;1;1;1;1;1;1;1;1;1;1;1;1;1;1;1;1;1;1;1;1;1;1;1	88262471;88264828;88264978;88266349;88267948;88267948;88267948;88269321;88269321;88269337;88269378;88270202;88270202;88270202;88272729;88272729;88274712;88275028;88275042;88275042;88277219;88277219;88277219;88277374;88277374;88277374;88277374	88266658;88266658;88266658;88266658;88268026;88268026;88268026;88269392;88269413;88269413;88269413;88270947;88270299;88270299;88273119;88272765;88277285;88275097;88275097;88275097;88277285;88277285;88277285;88277579;88277506;88277557;88277633	-;-;-;-;-;-;-;-;-;-;-;-;-;-;-;-;-;-;-;-;-;-;-;-;-;-;-	8331	547.643	0.384236	0.167467	2.2944	0.0217676	0.102868	619.967	475.318	9.50333	7.09	NoSignifi
ENSMUSG00000062310	1;1;1	88499871;88503142;88509791	88501142;88503550;88510066	-;-;-	1957	1.67717	0.530018	1.76049	0.301064	0.763366	0.897221	1.95894	1.39541	0.128	0.0896667	NoSignifi
ENSMUSG00000049866	1;1;1;1;1;1;1	88673125;88673127;88674566;88674566;88698225;88700630;88700630	88674468;88674468;88674716;88674716;88702221;88701876;88701876	-;-;-;-;-;-;-	5492	872.9	0.602138	0.193214	3.11643	0.00183058	0.0146279	1052.47	693.334	24.3373	15.7137	NoSignifi
ENSMUSG00000036206	1;1;1;1;1;1;1;1;1	89070415;89070453;89107258;89107258;89112744;89137559;89143550;89152200;89153127	89070597;89070597;89107336;89107336;89112860;89137803;89145906;89152388;89155068	+;+;+;+;+;+;+;+;+	5112	1081.02	-0.281727	0.11511	-2.44745	0.014387	0.0750756	975.753	1186.29	24.333	28.8233	NoSignifi
ENSMUSG00000055013	1;1;1;1;1;1;1;1;1;1;1;1;1;1;1;1;1;1;1;1;1;1;1;1;1;1;1;1;1;1;1;1;1;1;1;1;1;1;1;1;1;1;1;1;1;1;1;1;1;1;1;1;1;1;1;1;1	89454806;89454874;89455256;89580236;89604598;89604598;89604598;89609496;89609496;89609496;89610284;89627761;89627761;89627761;89630388;89630388;89630388;89634160;89634160;89634160;89663661;89663661;89663661;89665034;89665034;89665034;89671179;89671179;89671179;89725961;89725961;89725961;89743728;89743728;89743728;89766306;89789163;89789163;89789163;89789163;89823857;89834434;89834434;89834434;898…	89455592;89455592;89459706;89581653;89604656;89604656;89604656;89609583;89609583;89609583;89610295;89627846;89627846;89627846;89630529;89630529;89630529;89634294;89634294;89634294;89663788;89663788;89663788;89665189;89665189;89665189;89671271;89671271;89671271;89726065;89726065;89726065;89743896;89743896;89743896;89766464;89789324;89789324;89789324;89789324;89823934;89834588;89834588;89834588;898…	+;+;+;+;+;+;+;+;+;+;+;+;+;+;+;+;+;+;+;+;+;+;+;+;+;+;+;+;+;+;+;+;+;+;+;+;+;+;+;+;+;+;+;+;+;+;+;+;+;+;+;+;+;+;+;+;+	17543	431.958	0.776045	0.122545	6.33275	2.40827e-10	9.7509e-09	545.649	318.268	3.95933	2.25467	NoSignifi
ENSMUSG00000044337	1;1;1;1;1	90203980;90204006;90209588;90213795;90213795	90204087;90204087;90209870;90216751;90213833	+;+;+;+;+	3348	297.932	-1.28319	0.307546	-4.17236	3.01456e-05	0.000437683	173.39	422.474	6.63167	15.736	DownInTCKO
ENSMUSG00000034432	1;1;1;1;1;1;1;1;1;1;1;1;1;1;1;1;1;1;1;1;1;1;1;1;1;1;1;1;1;1;1;1;1;1;1;1;1;1;1;1;1;1;1	90602981;90603476;90603478;90603499;90603499;90603528;90604375;90604375;90604375;90604375;90604375;90605464;90605464;90605464;90605464;90605464;90606537;90606537;90606537;90606537;90609654;90610093;90610093;90610093;90610093;90610093;90610975;90610975;90610975;90610975;90610975;90610975;90611346;90611540;90611540;90611540;90611580;90612012;90612174;90612174;90612174;90612174;90612174	90603627;90603627;90603627;90603627;90603627;90603627;90604445;90604445;90604445;90605512;90604445;90605512;90605512;90605658;90605512;90605512;90606669;90606669;90606669;90606669;90610200;90610200;90610200;90610200;90610200;90610200;90611328;90611037;90611037;90611466;90611037;90611037;90611587;90611587;90611587;90611587;90611587;90612067;90612393;90612622;90612180;90613124;90613341	+;+;+;+;+;+;+;+;+;+;+;+;+;+;+;+;+;+;+;+;+;+;+;+;+;+;+;+;+;+;+;+;+;+;+;+;+;+;+;+;+;+;+	4448	639.906	0.0518182	0.111677	0.464001	0.642647	0.836437	651.069	628.742	18.65	17.5813	NoSignifi
ENSMUSG00000048126	1;1;1;1;1;1;1;1;1;1;1;1;1;1;1;1;1;1;1;1;1;1;1;1;1;1;1;1;1;1;1;1;1;1;1;1;1;1;1;1;1;1;1;1;1;1;1;1;1;1;1;1;1;1;1;1;1;1;1;1;1;1;1;1;1;1;1;1;1;1;1;1;1;1;1;1;1;1;1;1;1;1;1;1;1;1;1;1;1;1;1;1;1;1;1;1;1;1;1;1;1;1;1;1;1;1;1;1;1;1;1;1;1;1;1;1;1;1;1;1;1;1;1;1;1;1;1;1;1;1;1;1;1;1;1;1;1;1;1;1;1;1;1;1;1;1;1;1;1;1;1;1;1;1;1;1;1;1;1;1;1	90765923;90765923;90766860;90767389;90768324;90768324;90768324;90768324;90772952;90772952;90772952;90772952;90773437;90773437;90773437;90775531;90775531;90775531;90777441;90777441;90777441;90778756;90778756;90778756;90779988;90779988;90779988;90781635;90781635;90781635;90782217;90782217;90782217;90782341;90782341;90782341;90782459;90782459;90782459;90784226;90784226;90784226;90785207;90785207;907…	90765933;90765933;90767605;90767605;90768488;90768488;90768488;90768488;90773215;90773050;90773050;90773050;90773700;90773700;90773700;90776285;90776285;90776285;90777543;90777543;90777543;90779454;90779454;90779454;90780084;90780084;90780084;90782128;90782128;90782128;90782228;90782228;90782228;90782377;90782377;90782377;90782491;90782491;90782491;90784288;90784288;90784288;90785269;90785269;907…	-;-;-;-;-;-;-;-;-;-;-;-;-;-;-;-;-;-;-;-;-;-;-;-;-;-;-;-;-;-;-;-;-;-;-;-;-;-;-;-;-;-;-;-;-;-;-;-;-;-;-;-;-;-;-;-;-;-;-;-;-;-;-;-;-;-;-;-;-;-;-;-;-;-;-;-;-;-;-;-;-;-;-;-;-;-;-;-;-;-;-;-;-;-;-;-;-;-;-;-;-;-;-;-;-;-;-;-;-;-;-;-;-;-;-;-;-;-;-;-;-;-;-;-;-;-;-;-;-;-;-;-;-;-;-;-;-;-;-;-;-;-;-;-;-;-;-;-;-;-;-;-;-;-;-;-;-;-;-;-;-	11963	5986.42	-0.769427	0.200173	-3.84382	0.000121136	0.00146912	4427	7545.83	46.961	78.409	NoSignifi
ENSMUSG00000026303	1;1;1;1;1;1;1;1;1;1;1;1;1;1;1;1;1;1;1;1	90915085;90921845;90927679;90927983;90928323;90928323;90930090;90931494;90933317;90935313;90937654;90939169;90939359;90939720;90939720;90941688;90942872;90943695;90945614;90948583	90915253;90921978;90928204;90928204;90928432;90928435;90930193;90931616;90933521;90935452;90937737;90939511;90939511;90940239;90939875;90941780;90942958;90943749;90945714;90951142	+;+;+;+;+;+;+;+;+;+;+;+;+;+;+;+;+;+;+;+	5357	4.75645	-0.0321915	0.905208	-0.0355625	0.971631	0.989402	4.71673	4.79617	0.112667	0.111667	NoSignifi
ENSMUSG00000026305	1;1;1;1;1;1;1;1;1;1;1;1;1;1;1;1;1;1;1;1;1;1;1;1;1;1;1;1;1;1;1;1;1;1;1;1;1;1;1;1;1;1;1;1;1;1;1;1;1;1;1;1;1;1;1;1;1;1;1;1;1;1;1;1;1;1;1;1;1;1;1;1;1;1;1;1;1;1;1;1;1;1;1;1;1;1;1;1;1;1;1;1;1;1;1;1;1;1;1;1;1;1;1;1;1;1;1;1;1;1;1;1;1;1;1;1;1;1;1;1;1;1;1;1;1;1;1;1;1;1;1;1;1;1;1;1;1;1;1;1;1;1;1;1;1	90998737;90998777;90998779;91053444;91053454;91053507;91053507;91053586;91068563;91068563;91068563;91068563;91068563;91068563;91068563;91068563;91068694;91073324;91073324;91073324;91073324;91076944;91076944;91076944;91076944;91076944;91078391;91078391;91078391;91078391;91078391;91079031;91079031;91079031;91079031;91079031;91082141;91082141;91084946;91084946;91084946;91084946;91084946;91084946;910…	90998893;90998893;90998893;91053723;91053723;91053723;91053723;91053723;91068649;91068649;91068649;91068649;91068663;91068649;91068649;91068649;91068697;91073341;91073341;91073341;91073341;91076991;91076991;91076991;91076991;91076991;91078435;91078435;91078435;91078435;91078435;91079081;91079081;91079081;91079081;91079081;91082179;91082179;91085005;91085005;91085005;91085005;91085005;91085005;910…	+;+;+;+;+;+;+;+;+;+;+;+;+;+;+;+;+;+;+;+;+;+;+;+;+;+;+;+;+;+;+;+;+;+;+;+;+;+;+;+;+;+;+;+;+;+;+;+;+;+;+;+;+;+;+;+;+;+;+;+;+;+;+;+;+;+;+;+;+;+;+;+;+;+;+;+;+;+;+;+;+;+;+;+;+;+;+;+;+;+;+;+;+;+;+;+;+;+;+;+;+;+;+;+;+;+;+;+;+;+;+;+;+;+;+;+;+;+;+;+;+;+;+;+;+;+;+;+;+;+;+;+;+;+;+;+;+;+;+;+;+;+;+;+;+	6469	1344.98	-0.0261437	0.16128	-0.162101	0.871226	0.945781	1332.84	1357.11	26.177	26.0923	NoSignifi
ENSMUSG00000070732	1;1;1;1;1;1;1;1;1;1;1;1;1;1;1;1;1;1;1;1;1;1	91145089;91145101;91145103;91150083;91152165;91152165;91153894;91155385;91156655;91156918;91157064;91162358;91163052;91164914;91165095;91166799;91168629;91168693;91168957;91168957;91170088;91170088	91147758;91145169;91145169;91150173;91152725;91153660;91153952;91155555;91156838;91156940;91157148;91162472;91163180;91164993;91165165;91167084;91168838;91168838;91169096;91169096;91170293;91170795	+;+;+;+;+;+;+;+;+;+;+;+;+;+;+;+;+;+;+;+;+;+	6518	1.83449	-0.701686	1.72647	-0.406429	0.684427	0.860905	1.4109	2.25808	0.0273333	0.0433333	NoSignifi
ENSMUSG00000034353	1;1;1;1;1;1;1;1;1;1	91179822;91180042;91180046;91196771;91196771;91196771;91205247;91206397;91206397;91223106	91180140;91180140;91180140;91196909;91196909;91196909;91205325;91206790;91206790;91225196	+;+;+;+;+;+;+;+;+;+	3022	9.37917	0.318737	0.681232	0.467883	0.639868	0.834718	10.4317	8.32668	0.439333	0.343333	NoSignifi
ENSMUSG00000034343	1;1;1;1;1;1;1;1;1;1;1;1;1;1;1;1;1;1;1;1;1;1;1;1;1;1;1;1;1;1;1;1;1;1;1;1;1;1;1;1;1;1;1;1;1;1;1;1;1;1;1;1;1;1;1;1;1;1;1;1;1;1;1;1;1;1;1;1;1;1;1;1	91250304;91250311;91250319;91250337;91250365;91250566;91250656;91253760;91253760;91254215;91254215;91254215;91254260;91254260;91254260;91254263;91262267;91262267;91262267;91262267;91262267;91262267;91262267;91264587;91265218;91265218;91265218;91265218;91265218;91265218;91265218;91274964;91275250;91275250;91275250;91275250;91275250;91275250;91275250;91276111;91276386;91276386;91276386;91276386;912…	91250437;91250437;91250437;91250437;91250437;91250853;91250853;91253827;91253827;91254393;91254393;91254393;91254393;91254393;91254393;91254393;91262296;91262296;91262296;91262296;91262296;91262296;91262296;91265283;91265237;91265283;91265283;91265283;91265283;91265283;91265283;91275317;91275317;91275317;91275317;91275317;91275317;91275317;91275479;91276456;91276551;91276443;91276456;91276456;912…	+;+;+;+;+;+;+;+;+;+;+;+;+;+;+;+;+;+;+;+;+;+;+;+;+;+;+;+;+;+;+;+;+;+;+;+;+;+;+;+;+;+;+;+;+;+;+;+;+;+;+;+;+;+;+;+;+;+;+;+;+;+;+;+;+;+;+;+;+;+;+;+	8842	424.372	0.198974	0.116561	1.70704	0.0878152	0.273791	453.565	395.178	6.533	5.55433	NoSignifi
ENSMUSG00000026307	1;1;1;1;1;1;1;1;1;1;1;1;1;1;1;1;1;1;1;1;1;1;1;1;1;1;1;1;1;1;1;1;1;1;1;1;1;1;1;1;1;1;1;1;1;1;1;1;1;1;1;1;1;1;1;1;1;1;1;1;1	91298338;91298360;91298368;91298369;91298370;91298404;91298407;91298427;91299404;91299932;91300511;91300528;91300528;91300528;91300528;91300528;91300528;91300528;91300528;91302769;91302769;91302769;91302769;91302769;91302769;91302769;91302769;91302773;91302797;91304437;91305274;91305274;91305274;91305274;91305274;91305274;91305274;91305274;91308293;91308314;91308314;91308314;91308314;91308314;913…	91298448;91298448;91298448;91298448;91298448;91298448;91298448;91298500;91299469;91300021;91300640;91300640;91300640;91300640;91300640;91300640;91300640;91300640;91300640;91302869;91302869;91302869;91302869;91302869;91302869;91303511;91302869;91302869;91302869;91304468;91305454;91305436;91305454;91305454;91305454;91305454;91305454;91305454;91308441;91308441;91308441;91308441;91308441;91308441;913…	+;+;+;+;+;+;+;+;+;+;+;+;+;+;+;+;+;+;+;+;+;+;+;+;+;+;+;+;+;+;+;+;+;+;+;+;+;+;+;+;+;+;+;+;+;+;+;+;+;+;+;+;+;+;+;+;+;+;+;+;+	4549	79.1339	0.0283937	0.227765	0.124662	0.900791	0.959749	80.0033	78.2644	2.238	2.13867	NoSignifi
ENSMUSG00000026308	1;1;1;1;1;1;1;1	91351016;91353606;91355452;91357334;91357755;91358788;91359336;91361009	91351135;91354452;91355587;91357420;91357910;91358976;91359481;91362416	+;+;+;+;+;+;+;+	3089	33.1708	-0.0259358	0.351216	-0.0738456	0.941133	0.97865	32.8487	33.4928	1.35133	1.34833	NoSignifi
ENSMUSG00000047443	1;1;1;1;1;1;1;1;1;1;1;1	91366430;91368365;91369371;91370086;91370415;91370625;91370694;91371382;91371382;91372378;91372378;91373533	91366648;91368481;91369473;91370342;91370523;91370715;91370715;91371460;91371460;91374217;91372431;91374092	+;+;+;+;+;+;+;+;+;+;+;+	2815	103.775	0.0959664	0.328966	0.291722	0.770499	0.901445	107.24	100.311	4.83233	4.44133	NoSignifi
ENSMUSG00000026309	1;1;1;1;1;1;1;1;1;1;1;1;1;1;1;1;1;1;1;1;1;1;1;1;1;1;1;1;1;1;1;1;1;1;1;1;1;1;1;1;1;1;1;1;1;1;1;1;1;1;1;1;1;1;1;1;1;1;1;1;1;1;1;1;1;1;1;1;1;1;1;1;1;1;1;1;1;1;1;1;1;1;1;1;1;1;1;1;1	91373861;91373865;91375831;91375832;91375959;91376011;91376054;91376055;91376318;91376318;91376318;91376318;91376318;91376318;91376318;91378466;91378466;91378466;91378466;91378466;91378466;91378466;91381039;91381851;91381851;91381851;91381851;91381851;91381851;91381851;91383304;91383304;91383304;91383304;91383304;91383304;91384565;91384565;91384565;91384565;91384565;91384565;91384625;91385240;913…	91375538;91374016;91376082;91376082;91376399;91376082;91376082;91376082;91376399;91376399;91376399;91376399;91376399;91376399;91376399;91378585;91378917;91378585;91378585;91378585;91378585;91378585;91381233;91381972;91381894;91381972;91381972;91381972;91381972;91381972;91383391;91383391;91383391;91383391;91383391;91383391;91384658;91384573;91384658;91384658;91384658;91384626;91384658;91385346;913…	-;-;-;-;-;-;-;-;-;-;-;-;-;-;-;-;-;-;-;-;-;-;-;-;-;-;-;-;-;-;-;-;-;-;-;-;-;-;-;-;-;-;-;-;-;-;-;-;-;-;-;-;-;-;-;-;-;-;-;-;-;-;-;-;-;-;-;-;-;-;-;-;-;-;-;-;-;-;-;-;-;-;-;-;-;-;-;-;-	5556	180.935	-0.134243	0.213344	-0.629232	0.529197	0.766205	172.369	189.5	3.962	4.246	NoSignifi
ENSMUSG00000067071	1;1;1;1;1;1;1;1;1;1;1;1;1;1;1;1;1	91411483;91411483;91411483;91412287;91412348;91412721;91412721;91412721;91412721;91412893;91412893;91412893;91412893;91413057;91413057;91413057;91413971	91412482;91412802;91412482;91412482;91412482;91412802;91412979;91412802;91412802;91412979;91412979;91412979;91413208;91413222;91413208;91413222;91414038	-;-;-;-;-;-;-;-;-;-;-;-;-;-;-;-;-	1808	253.758	-0.26136	0.187099	-1.3969	0.162443	0.405875	230.975	276.541	16.245	18.9863	NoSignifi
ENSMUSG00000055866	1;1;1;1;1;1;1;1;1;1;1;1;1;1;1;1;1;1;1;1;1;1;1;1;1;1	91415982;91419375;91420406;91421368;91423690;91427739;91429384;91430774;91430978;91432808;91433396;91434622;91435017;91435650;91438334;91439887;91440832;91444585;91445501;91447722;91448708;91448708;91449813;91449813;91450605;91459173	91418020;91419525;91420598;91421554;91424486;91427978;91429548;91430880;91431140;91432892;91433521;91434730;91435170;91435756;91438412;91440029;91440883;91444786;91445622;91447744;91448862;91448862;91449865;91449878;91450843;91459324	-;-;-;-;-;-;-;-;-;-;-;-;-;-;-;-;-;-;-;-;-;-;-;-;-;-	5856	75.597	-1.28401	0.291303	-4.40781	1.04422e-05	0.00017402	44.0229	107.171	0.960667	2.27667	DownInTCKO
ENSMUSG00000034292	1;1;1;1;1;1;1;1;1;1;1;1;1;1;1;1;1;1;1;1;1;1;1;1;1;1;1;1;1;1;1;1;1;1;1;1;1;1;1	91494647;91494694;91497953;91497953;91499502;91499502;91500773;91500773;91501005;91501005;91505423;91507493;91507493;91511352;91516114;91518262;91518294;91518294;91519578;91519578;91519578;91520056;91520056;91520056;91520884;91520884;91520884;91521187;91521187;91521187;91522831;91522831;91522831;91525879;91525879;91525879;91527618;91527618;91527618	91494888;91494888;91498021;91498021;91499663;91499663;91500910;91500910;91501424;91501424;91505494;91507568;91507568;91511447;91516176;91518314;91518314;91518314;91519662;91519662;91519662;91520139;91520139;91520139;91521007;91521007;91521007;91521223;91521223;91521223;91522907;91522907;91522907;91526102;91526102;91526102;91529307;91529307;91527956	+;+;+;+;+;+;+;+;+;+;+;+;+;+;+;+;+;+;+;+;+;+;+;+;+;+;+;+;+;+;+;+;+;+;+;+;+;+;+	3712	113.323	-0.0143966	0.240665	-0.05982	0.952299	0.983906	112.806	113.839	3.86267	3.80767	NoSignifi
ENSMUSG00000026311	1;1;1;1;1;1;1;1;1;1;1;1;1;1;1;1;1;1;1;1;1;1;1;1;1;1;1;1;1;1	91540544;91540567;91540714;91540732;91540732;91540754;91541080;91541080;91544151;91544151;91544151;91544151;91544156;91544156;91544156;91546928;91546928;91546928;91546928;91546928;91552054;91552054;91552054;91552054;91552054;91554751;91554751;91554751;91554751;91554751	91540864;91540652;91540864;91540864;91540864;91540864;91541175;91541175;91544297;91544297;91544297;91544297;91544297;91544297;91544297;91547230;91547230;91546951;91547230;91547230;91552439;91552779;91552439;91552439;91552439;91555117;91554824;91554824;91559589;91556088	+;+;+;+;+;+;+;+;+;+;+;+;+;+;+;+;+;+;+;+;+;+;+;+;+;+;+;+;+;+	6432	315.597	-0.225367	0.153027	-1.47273	0.140823	0.369559	291.27	339.924	5.76033	6.566	NoSignifi
ENSMUSG00000007805	1;1;1	91801461;91801470;91847389	91802149;91803994;91848028	+;+;+	3174	12.4982	0.525271	0.592355	0.88675	0.375213	0.648718	14.6834	10.3129	0.590667	0.405333	NoSignifi
ENSMUSG00000026313	1;1;1;1;1;1;1;1;1;1;1;1;1;1;1;1;1;1;1;1;1;1;1;1;1;1;1;1;1;1;1;1;1;1;1;1;1;1;1;1;1;1;1;1;1;1;1;1;1;1;1;1;1;1;1;1;1;1;1;1;1;1;1;1;1;1;1;1;1;1;1;1;1;1;1;1;1;1;1;1;1;1;1;1;1;1;1;1;1;1;1;1;1;1;1;1;1;1;1;1;1;1;1;1;1;1;1;1;1;1;1	91928779;91932757;91932958;91933203;91933656;91933656;91933656;91933656;91934602;91934602;91934602;91934602;91945900;91945900;91945900;91947418;91947418;91947418;91955290;91955290;91955290;91955374;91956042;91956042;91956042;91956042;91958355;91958355;91958355;91958355;91959411;91959411;91959411;91959411;91961453;91961453;91961453;91961453;91964780;91964780;91964780;91964780;91968338;91968338;919…	91933386;91933386;91933386;91933386;91933797;91933797;91933797;91933797;91934864;91934686;91934686;91934686;91946033;91946033;91946033;91947536;91947536;91947536;91955387;91955387;91955387;91955387;91956161;91956161;91956161;91956161;91958442;91958442;91958442;91958442;91959466;91959466;91959466;91959466;91961560;91961560;91961560;91961560;91964826;91964826;91964826;91964826;91968458;91968458;919…	-;-;-;-;-;-;-;-;-;-;-;-;-;-;-;-;-;-;-;-;-;-;-;-;-;-;-;-;-;-;-;-;-;-;-;-;-;-;-;-;-;-;-;-;-;-;-;-;-;-;-;-;-;-;-;-;-;-;-;-;-;-;-;-;-;-;-;-;-;-;-;-;-;-;-;-;-;-;-;-;-;-;-;-;-;-;-;-;-;-;-;-;-;-;-;-;-;-;-;-;-;-;-;-;-;-;-;-;-;-;-	15813	275.275	-0.35117	0.148797	-2.36006	0.0182721	0.0898844	241.989	308.56	1.94667	2.42533	NoSignifi
ENSMUSG00000026260	1;1;1;1;1;1;1;1;1;1;1;1;1;1;1;1;1;1;1;1;1;1;1;1;1;1;1;1;1;1;1;1;1;1;1;1;1;1;1;1;1;1	92439010;92439279;92439842;92452011;92452011;92452011;92452053;92460380;92460380;92460380;92460380;92462222;92462291;92462291;92462291;92462950;92463078;92463078;92463078;92463103;92464361;92464361;92464361;92464361;92467381;92467381;92467381;92467381;92467415;92469863;92469863;92469863;92469863;92469863;92470817;92470817;92470817;92470951;92472779;92473663;92473663;92473663	92439907;92439907;92439907;92452119;92452119;92452119;92452119;92460465;92460465;92460717;92460465;92462345;92462345;92462345;92462345;92462989;92463157;92463157;92463157;92463157;92464482;92464482;92464482;92464482;92467467;92467467;92467467;92467467;92467467;92470078;92470078;92470078;92470078;92470078;92471051;92470862;92470985;92470985;92473767;92473747;92473757;92473860	-;-;-;-;-;-;-;-;-;-;-;-;-;-;-;-;-;-;-;-;-;-;-;-;-;-;-;-;-;-;-;-;-;-;-;-;-;-;-;-;-;-	3331	288.825	0.0935003	0.142609	0.655643	0.512054	0.752914	298.045	279.605	11.406	10.442	NoSignifi
ENSMUSG00000073616	1;1;1;1;1;1;1;1;1;1;1;1;1	92637145;92637145;92637145;92637145;92639370;92639687;92639687;92639687;92639687;92640244;92641607;92641880;92641880	92637403;92637403;92637403;92637403;92639759;92639759;92639759;92639909;92639759;92640564;92641923;92641985;92641985	-;-;-;-;-;-;-;-;-;-;-;-;-	1499	254.382	-0.553489	0.141351	-3.9157	9.01408e-05	0.00112833	206.085	302.678	17.5263	25.103	NoSignifi
ENSMUSG00000044055	1;1;1;1;1;1;1;1;1	92644218;92644219;92645182;92645182;92645334;92645334;92645684;92645684;92648751	92644517;92644517;92645208;92645208;92645426;92645426;92648254;92645876;92648841	-;-;-;-;-;-;-;-;-	3082	1.84138	-1.38004	1.51442	-0.911265	0.362156	0.637932	1.02171	2.66106	0.0416667	0.107	NoSignifi
ENSMUSG00000034220	1;1;1;1;1;1;1;1;1;1;1;1;1;1;1;1;1;1;1	92831645;92831969;92835373;92853198;92853347;92854858;92854858;92855907;92855907;92856562;92856768;92856987;92857248;92857248;92857248;92857472;92857472;92857855;92858332	92832097;92832097;92835677;92853505;92853505;92855246;92855246;92855968;92856072;92857117;92857117;92857117;92857595;92857367;92857367;92857522;92857605;92858030;92860779	+;+;+;+;+;+;+;+;+;+;+;+;+;+;+;+;+;+;+	5159	3782.13	-0.732265	0.207565	-3.52787	0.000418912	0.00428438	2842.57	4721.68	69.914	113.771	NoSignifi
ENSMUSG00000034212	1;1;1;1;1;1;1;1;1;1;1;1;1;1;1;1;1;1;1;1;1;1;1;1;1;1;1;1;1;1;1;1;1;1;1;1;1;1;1	92859803;92870129;92870129;92870809;92870809;92870809;92871673;92871673;92871673;92876535;92876535;92877011;92877011;92878331;92878331;92879315;92879315;92880980;92880980;92881751;92881751;92883742;92883742;92884835;92884835;92886136;92886136;92886623;92886623;92888447;92888447;92896069;92896069;92899499;92899499;92902444;92902444;92902830;92902830	92861402;92870318;92870318;92870969;92870969;92870969;92871745;92871748;92871720;92876700;92876700;92877124;92877124;92878462;92878462;92879422;92879422;92881120;92881120;92881891;92881891;92883913;92883913;92885265;92885265;92886294;92886294;92886839;92886839;92888916;92888916;92896212;92896212;92899688;92899688;92902600;92902600;92902906;92902906	-;-;-;-;-;-;-;-;-;-;-;-;-;-;-;-;-;-;-;-;-;-;-;-;-;-;-;-;-;-;-;-;-;-;-;-;-;-;-	4846	2.99469	0.0830121	1.16846	0.071044	0.943363	0.979595	3.09734	2.89203	0.0816667	0.0743333	NoSignifi
ENSMUSG00000047067	1;1	92906981;92907565	92907423;92908435	+;+	1314	38.5879	0.00128718	0.324486	0.00396682	0.996835	0.999038	38.6045	38.5713	3.734	3.64833	NoSignifi
ENSMUSG00000026269	1;1;1;1;1;1;1;1;1;1;1;1;1;1;1;1;1;1;1;1;1;1;1;1;1;1;1;1;1;1;1;1;1;1;1;1;1;1;1;1;1;1;1;1;1;1;1;1;1;1;1;1;1;1;1;1;1;1;1;1	92910783;92910825;92910853;92911121;92911209;92915059;92915059;92915059;92915059;92915814;92915814;92915824;92915832;92915844;92916355;92916355;92916355;92916355;92916711;92916711;92916711;92916711;92916791;92916805;92917012;92917147;92917147;92917147;92917147;92917147;92917416;92917634;92917634;92917634;92917634;92918018;92918018;92918018;92918018;92918018;92918018;92918018;92918018;92918873;929…	92911483;92911483;92913408;92911483;92911483;92915199;92915199;92915199;92915199;92915965;92915965;92915965;92915933;92915965;92916471;92916471;92916471;92916471;92916946;92916737;92917746;92916946;92916946;92916946;92917260;92917244;92917260;92917260;92917746;92917260;92917746;92917746;92917746;92917746;92917746;92918126;92918126;92918126;92918073;92918126;92918126;92919103;92918126;92919065;929…	+;+;+;+;+;+;+;+;+;+;+;+;+;+;+;+;+;+;+;+;+;+;+;+;+;+;+;+;+;+;+;+;+;+;+;+;+;+;+;+;+;+;+;+;+;+;+;+;+;+;+;+;+;+;+;+;+;+;+;+	9467	479.748	-0.251154	0.122263	-2.05422	0.0399543	0.158552	438.219	521.276	5.89167	6.84067	NoSignifi
ENSMUSG00000026270	1;1;1;1;1;1;1;1;1;1;1;1;1;1;1;1;1;1;1;1;1;1;1;1;1;1;1;1;1;1;1;1;1;1;1;1;1;1;1	92934376;92934766;92934833;92937945;92937945;92937945;92939323;92939323;92939323;92940283;92940283;92940283;92940459;92942482;92942482;92942482;92942704;92943300;92943300;92943300;92943679;92943679;92943679;92943831;92944695;92944695;92944695;92945017;92945017;92946553;92946685;92946774;92946774;92946885;92947215;92947215;92947509;92947509;92947509	92935014;92935014;92935014;92938076;92938076;92938076;92939519;92939519;92939519;92940972;92940500;92940500;92940500;92942623;92942623;92942623;92943466;92943466;92943466;92943466;92943744;92943941;92943941;92943941;92944897;92944897;92944897;92945103;92945278;92946598;92946955;92946973;92946973;92947260;92947260;92947260;92947590;92947929;92947941	+;+;+;+;+;+;+;+;+;+;+;+;+;+;+;+;+;+;+;+;+;+;+;+;+;+;+;+;+;+;+;+;+;+;+;+;+;+;+	4346	157.917	0.113447	0.181553	0.624868	0.532057	0.767917	164.089	151.745	4.81333	4.345	NoSignifi
ENSMUSG00000026271	1;1;1;1;1;1;1;1;1;1;1;1;1	92950865;92956164;92957049;92973122;92973122;92975347;92978922;92982558;92982558;92982558;92982558;92982558;92983144	92950981;92956320;92957137;92973281;92973281;92975448;92979301;92985864;92986391;92982686;92985044;92983009;92986253	+;+;+;+;+;+;+;+;+;+;+;+;+	4839	18.6057	0.468957	0.474449	0.988425	0.322944	0.603097	21.6095	15.602	0.567333	0.4	NoSignifi
ENSMUSG00000014602	1;1;1;1;1;1;1;1;1;1;1;1;1;1;1;1;1;1;1;1;1;1;1;1;1;1;1;1;1;1;1;1;1;1;1;1;1;1;1;1;1;1;1;1;1;1;1;1;1;1;1;1;1;1;1;1;1;1;1;1;1;1;1;1;1;1;1;1;1;1;1;1;1;1;1;1;1;1;1;1;1;1;1;1;1;1;1;1;1;1;1;1;1;1;1;1;1;1;1;1;1;1;1;1;1;1;1;1;1;1;1;1;1;1;1;1;1;1;1;1;1;1;1;1;1;1;1;1;1;1;1;1;1;1;1;1;1;1;1;1;1;1;1;1;1;1;1;1;1;1;1;1;1;1;1;1;1;1;1;1;1;1;1;1;1;1;1;1;1;1;1;1;1;1;1;1;1;1;1;1;1;1;1;1;1;1;1;1;1;1;1;1;1;1;1;1;1;1;1;1…	93015464;93017751;93017940;93018280;93018457;93018952;93018952;93018952;93018952;93018952;93019807;93019807;93019807;93019807;93019807;93020458;93020458;93020458;93020458;93020458;93021213;93021213;93021213;93021213;93021213;93021726;93021726;93021726;93021726;93021726;93022321;93022321;93022321;93022321;93022321;93022321;93022926;93022926;93022926;93022926;93022926;93022926;93023459;93023459;930…	93018499;93018499;93018499;93018499;93018499;93019070;93019070;93019070;93019070;93019070;93019999;93019999;93019999;93019999;93019999;93020610;93020610;93020610;93020610;93020610;93021337;93021337;93021337;93021337;93021337;93021803;93021803;93021803;93021803;93021803;93022521;93022521;93022521;93022521;93022521;93022521;93023071;93023071;93023071;93023071;93023071;93023071;93023562;93023520;930…	-;-;-;-;-;-;-;-;-;-;-;-;-;-;-;-;-;-;-;-;-;-;-;-;-;-;-;-;-;-;-;-;-;-;-;-;-;-;-;-;-;-;-;-;-;-;-;-;-;-;-;-;-;-;-;-;-;-;-;-;-;-;-;-;-;-;-;-;-;-;-;-;-;-;-;-;-;-;-;-;-;-;-;-;-;-;-;-;-;-;-;-;-;-;-;-;-;-;-;-;-;-;-;-;-;-;-;-;-;-;-;-;-;-;-;-;-;-;-;-;-;-;-;-;-;-;-;-;-;-;-;-;-;-;-;-;-;-;-;-;-;-;-;-;-;-;-;-;-;-;-;-;-;-;-;-;-;-;-;-;-;-;-;-;-;-;-;-;-;-;-;-;-;-;-;-;-;-;-;-;-;-;-;-;-;-;-;-;-;-;-;-;-;-;-;-;-;-;-;-…	9330	886.334	0.768759	0.185564	4.14283	3.43048e-05	0.000490583	1117.07	655.602	15.2867	8.71933	NoSignifi
ENSMUSG00000084989	1;1;1;1;1;1;1;1;1;1;1;1;1;1;1;1;1;1;1;1;1;1;1;1;1;1;1;1;1;1;1;1	93168725;93180008;93181073;93183365;93184962;93188896;93189525;93190064;93190242;93190473;93190892;93193036;93193574;93193982;93194385;93198467;93201398;93201780;93202720;93205896;93209234;93212786;93213501;93214019;93215380;93215958;93216972;93217756;93223560;93224085;93226601;93228789	93168802;93180158;93181221;93183471;93185103;93188999;93189722;93190160;93190331;93190679;93191091;93193218;93193718;93194128;93194615;93198660;93201525;93201949;93202896;93206009;93209377;93213003;93213660;93214186;93215734;93216136;93217092;93217889;93223658;93224210;93226732;93231072	+;+;+;+;+;+;+;+;+;+;+;+;+;+;+;+;+;+;+;+;+;+;+;+;+;+;+;+;+;+;+;+	7132	18.7339	0.846599	0.758002	1.11688	0.264045	0.543028	24.0079	13.4599	0.433667	0.236667	NoSignifi
ENSMUSG00000047793	1;1;1;1;1;1;1;1;1;1;1;1;1;1;1;1;1;1;1;1;1;1;1;1;1;1;1;1;1;1;1;1;1;1;1;1;1;1;1;1;1;1;1;1;1;1;1;1;1;1;1;1;1;1;1;1;1;1;1;1;1;1;1;1;1;1;1;1;1;1;1;1;1;1;1;1;1;1;1;1	93235841;93235851;93256265;93256265;93258966;93258966;93259645;93259645;93261649;93261649;93262104;93262104;93265038;93265038;93265279;93265279;93271142;93271142;93271599;93271599;93271855;93271855;93272492;93272492;93274049;93274049;93274344;93274344;93274431;93274605;93274605;93274605;93275297;93275297;93275297;93280481;93280481;93280481;93281237;93281237;93281237;93281237;93281608;93281652;932…	93236201;93236201;93256552;93256552;93259106;93259106;93259807;93259807;93261774;93261774;93262217;93262217;93265151;93265151;93265392;93265392;93271267;93271267;93271703;93271703;93271968;93271968;93272608;93272608;93274165;93274165;93274460;93274460;93274460;93274718;93274718;93274718;93275470;93275470;93275470;93280594;93280594;93280594;93281350;93281350;93281350;93281350;93281765;93281765;932…	+;+;+;+;+;+;+;+;+;+;+;+;+;+;+;+;+;+;+;+;+;+;+;+;+;+;+;+;+;+;+;+;+;+;+;+;+;+;+;+;+;+;+;+;+;+;+;+;+;+;+;+;+;+;+;+;+;+;+;+;+;+;+;+;+;+;+;+;+;+;+;+;+;+;+;+;+;+;+;+	9491	424.426	0.248643	0.534694	0.465019	0.641918	0.836049	460.838	388.015	6.23233	5.098	NoSignifi
ENSMUSG00000026273	1;1;1;1;1;1;1;1;1;1;1;1;1;1;1	93299211;93301205;93301428;93301917;93302659;93302718;93302718;93303498;93304608;93304608;93304608;93305825;93305825;93305825;93305825	93301584;93301795;93301660;93302902;93302902;93302902;93302902;93305106;93305106;93305106;93305106;93305879;93305915;93305864;93305863	-;-;-;-;-;-;-;-;-;-;-;-;-;-;-	5271	130.576	-0.0768038	0.199498	-0.384985	0.700249	0.867399	127.267	133.884	3.07167	3.159	NoSignifi
ENSMUSG00000026274	1;1;1;1;1;1;1;1;1;1;1;1;1;1;1;1;1;1;1;1;1;1;1;1;1;1;1;1;1;1;1;1;1;1;1;1;1;1;1;1;1;1;1	93308770;93308778;93309838;93310085;93310768;93310768;93310768;93310768;93312796;93312796;93312796;93314281;93314281;93316785;93316785;93317021;93317021;93317828;93319960;93320494;93320494;93320775;93320775;93324202;93324202;93325364;93325364;93327216;93327216;93330755;93330755;93331559;93331559;93334543;93334543;93335610;93335610;93337345;93337345;93337449;93342526;93343258;93343266	93310249;93310249;93310249;93310249;93311344;93310914;93310914;93310914;93313148;93312929;93312929;93314480;93314480;93316919;93316919;93317146;93317413;93320127;93320127;93320675;93320675;93322222;93322222;93324355;93324355;93325532;93325532;93327476;93327476;93330889;93330889;93331699;93331699;93334713;93334713;93335845;93335845;93337580;93337580;93337580;93342789;93343465;93343482	-;-;-;-;-;-;-;-;-;-;-;-;-;-;-;-;-;-;-;-;-;-;-;-;-;-;-;-;-;-;-;-;-;-;-;-;-;-;-;-;-;-;-	9060	73.0787	0.307084	0.228751	1.34243	0.179455	0.431651	80.8213	65.3361	1.13667	0.896667	NoSignifi
ENSMUSG00000026275	1;1;1;1;1;1;1;1;1;1;1;1;1;1;1;1;1;1;1;1;1	93342854;93343655;93343707;93346156;93346156;93350325;93350325;93350325;93350949;93350949;93350949;93351326;93351506;93351506;93352517;93352517;93352517;93354329;93357757;93360726;93364890	93343711;93343711;93343711;93346287;93346287;93350380;93350380;93350380;93351014;93351014;93351014;93351636;93351636;93351636;93352580;93352649;93352679;93354445;93357861;93360812;93373489	+;+;+;+;+;+;+;+;+;+;+;+;+;+;+;+;+;+;+;+;+	10495	306.493	-0.151516	0.151433	-1.00055	0.317045	0.597873	290.585	322.401	3.52467	3.814	NoSignifi
ENSMUSG00000034107	1;1;1;1;1;1;1;1;1;1;1;1;1;1;1;1;1;1;1;1;1;1;1;1;1;1;1;1;1;1;1;1;1;1;1;1;1;1;1;1;1;1;1;1;1;1;1;1;1;1;1	93373930;93373930;93375135;93375135;93377275;93377275;93380415;93380415;93384811;93384811;93385547;93385547;93387235;93387235;93388597;93388597;93390279;93390279;93391401;93391401;93392203;93392203;93394337;93394337;93394548;93394548;93395287;93395287;93395465;93395465;93397277;93397277;93397632;93397632;93399085;93399085;93400444;93400444;93401431;93401431;93401761;93401761;93401861;93402137;934…	93374047;93374047;93375249;93375249;93377332;93377332;93380545;93380545;93384918;93384918;93385683;93385683;93387292;93387292;93388707;93388707;93390444;93390444;93391491;93391491;93392299;93392299;93394480;93394480;93394685;93394685;93395385;93395385;93395567;93395567;93397388;93397388;93397686;93397686;93399182;93399182;93400574;93400574;93401636;93401636;93401903;93401903;93401903;93402227;934…	+;+;+;+;+;+;+;+;+;+;+;+;+;+;+;+;+;+;+;+;+;+;+;+;+;+;+;+;+;+;+;+;+;+;+;+;+;+;+;+;+;+;+;+;+;+;+;+;+;+;+	3984	2.81587	-0.491133	1.21961	-0.402696	0.687172	0.86181	2.32767	3.30406	0.074	0.104	NoSignifi
ENSMUSG00000034088	1;1;1;1;1;1;1;1;1;1;1;1;1;1;1;1;1;1;1;1;1;1;1;1;1;1;1;1;1;1;1;1;1;1;1;1;1;1;1;1;1;1;1;1;1;1;1;1;1;1;1;1;1;1;1;1;1;1;1;1;1;1;1;1;1;1;1;1;1;1;1;1;1;1;1;1;1;1;1;1;1;1;1;1;1;1;1;1;1;1;1;1;1;1;1;1;1;1;1;1;1;1;1;1;1;1;1;1;1;1;1;1;1;1;1;1	93405940;93407762;93408002;93408369;93408369;93408369;93408689;93408689;93408689;93408951;93408951;93408951;93412363;93412363;93412363;93413491;93413491;93413491;93413827;93413827;93413827;93414812;93414812;93414812;93416501;93416501;93416501;93417172;93417172;93417172;93417468;93417468;93417468;93420069;93420069;93420069;93421084;93421084;93421084;93421343;93421343;93421343;93423264;93423264;934…	93408259;93408259;93408259;93408497;93408497;93408497;93408805;93408805;93408805;93409136;93409136;93409136;93412506;93412506;93412506;93413625;93413625;93413625;93413931;93413931;93413931;93414966;93414966;93414966;93416639;93416639;93416639;93417390;93417390;93417390;93417689;93417689;93417689;93420287;93420287;93420287;93421215;93421215;93421215;93421429;93421429;93421429;93423377;93423377;934…	-;-;-;-;-;-;-;-;-;-;-;-;-;-;-;-;-;-;-;-;-;-;-;-;-;-;-;-;-;-;-;-;-;-;-;-;-;-;-;-;-;-;-;-;-;-;-;-;-;-;-;-;-;-;-;-;-;-;-;-;-;-;-;-;-;-;-;-;-;-;-;-;-;-;-;-;-;-;-;-;-;-;-;-;-;-;-;-;-;-;-;-;-;-;-;-;-;-;-;-;-;-;-;-;-;-;-;-;-;-;-;-;-;-;-;-	11320	7413.79	0.0236622	0.101023	0.234226	0.81481	0.921826	7474.76	7352.81	84.0037	80.749	NoSignifi
ENSMUSG00000026276	1;1;1;1;1;1;1;1;1;1;1;1;1;1;1;1;1;1;1;1;1;1;1;1;1;1;1;1;1;1;1;1;1;1;1;1;1;1;1;1;1;1;1;1;1;1;1;1;1;1;1;1;1;1;1;1;1;1;1;1;1;1;1;1;1;1;1;1;1;1;1;1;1;1;1;1;1;1	93478964;93478990;93478993;93479021;93479035;93479059;93479059;93479108;93479220;93479223;93479464;93479473;93489124;93489124;93489124;93489124;93489124;93489124;93489128;93489128;93489128;93491157;93491157;93491157;93491157;93491157;93491157;93491157;93491157;93491157;93491157;93495579;93495579;93495579;93495579;93495579;93495579;93495579;93495579;93495579;93495579;93497341;93497341;93497341;934…	93479068;93479068;93479068;93479068;93479068;93482368;93479180;93479180;93479314;93479314;93479599;93479566;93489154;93489154;93489154;93489154;93489154;93489154;93489154;93489154;93489154;93491277;93491277;93491277;93491277;93491277;93491277;93491277;93491277;93491277;93491277;93495665;93495665;93495665;93495665;93495665;93495665;93495665;93495665;93495665;93495665;93497464;93497464;93497464;934…	+;+;+;+;+;+;+;+;+;+;+;+;+;+;+;+;+;+;+;+;+;+;+;+;+;+;+;+;+;+;+;+;+;+;+;+;+;+;+;+;+;+;+;+;+;+;+;+;+;+;+;+;+;+;+;+;+;+;+;+;+;+;+;+;+;+;+;+;+;+;+;+;+;+;+;+;+;+	7979	35.857	0.0716565	0.342562	0.209178	0.834309	0.931213	36.7086	35.0053	0.587	0.546333	NoSignifi
ENSMUSG00000034066	1;1;1;1;1;1;1;1;1;1;1;1;1;1;1;1;1;1;1;1;1;1;1;1;1;1;1;1;1;1;1;1;1;1;1;1;1;1;1;1	93512079;93512112;93528569;93528569;93560236;93560236;93561144;93561144;93563309;93563309;93567417;93567417;93569081;93569081;93569873;93569873;93574371;93574371;93576370;93576370;93576823;93576823;93577648;93577648;93579740;93579740;93599923;93603378;93604210;93605342;93607433;93609976;93612392;93613118;93617552;93618503;93618893;93620154;93620493;93621224	93512184;93512184;93528779;93528779;93560340;93560340;93561186;93561186;93563387;93563387;93567514;93567514;93569195;93569195;93570020;93570020;93574466;93574466;93576533;93576533;93576891;93576891;93577705;93577705;93581296;93579998;93600101;93603467;93604343;93605423;93607670;93610106;93612460;93613207;93617634;93618621;93619050;93620261;93620644;93621976	+;+;+;+;+;+;+;+;+;+;+;+;+;+;+;+;+;+;+;+;+;+;+;+;+;+;+;+;+;+;+;+;+;+;+;+;+;+;+;+	5235	366.984	-1.01419	0.206632	-4.90819	9.19205e-07	1.9662e-05	243.115	490.854	5.903	11.6363	DownInTCKO
ENSMUSG00000026277	1;1;1;1;1;1;1;1;1;1;1;1;1;1;1;1;1;1;1;1;1;1;1;1;1;1;1;1;1;1;1;1;1;1;1;1;1;1;1;1;1	93619751;93621902;93622359;93623396;93623396;93623396;93623396;93624553;93624553;93624553;93624553;93625034;93625034;93625034;93625461;93625461;93625461;93625781;93625781;93625850;93626051;93626051;93626051;93627025;93627025;93627654;93627654;93627654;93627654;93629034;93629034;93629034;93629034;93635298;93635298;93635298;93635298;93635547;93635547;93658057;93658521	93622526;93622526;93622526;93623532;93623532;93623532;93623532;93624624;93624624;93624624;93624624;93625148;93625361;93625148;93625788;93625606;93625606;93625966;93625966;93625966;93626208;93627133;93626208;93627133;93627133;93627710;93627710;93627710;93627710;93629264;93629264;93629264;93629264;93635383;93635479;93635383;93635383;93635629;93635722;93658181;93658659	-;-;-;-;-;-;-;-;-;-;-;-;-;-;-;-;-;-;-;-;-;-;-;-;-;-;-;-;-;-;-;-;-;-;-;-;-;-;-;-;-	5812	904.525	0.0284094	0.114093	0.249003	0.803358	0.916017	913.231	895.82	20.0257	19.1557	NoSignifi
ENSMUSG00000026278	1;1;1;1;1;1;1;1;1;1;1;1;1;1;1;1;1;1;1;1	93685660;93685702;93686263;93686407;93686418;93689157;93689157;93689157;93689208;93693817;93694060;93694060;93694060;93694060;93694060;93694876;93695037;93695037;93695037;93695037	93685854;93685854;93686669;93686669;93686669;93689285;93689285;93689285;93689285;93693968;93694223;93694070;93694223;93694223;93694223;93694940;93695469;93695455;93695764;93695210	+;+;+;+;+;+;+;+;+;+;+;+;+;+;+;+;+;+;+;+	1840	254.983	0.850903	0.184015	4.62409	3.76255e-06	6.92862e-05	328.05	181.917	22.7577	12.299	NoSignifi
ENSMUSG00000026279	1;1;1;1;1;1;1;1;1;1;1;1;1;1;1;1;1;1;1;1;1;1;1;1;1;1;1	93701935;93705387;93705390;93705391;93707234;93714780;93714898;93714898;93714898;93714898;93716632;93716632;93716632;93716632;93724649;93725157;93725157;93725157;93725157;93731857;93749847;93749847;93749847;93749938;93754457;93754457;93754457	93705655;93705655;93705655;93705655;93707414;93715001;93714982;93715001;93715001;93715001;93716741;93716741;93716741;93716741;93725316;93725316;93725316;93725316;93725316;93731926;93750985;93749954;93750985;93750985;93754650;93754864;93754780	-;-;-;-;-;-;-;-;-;-;-;-;-;-;-;-;-;-;-;-;-;-;-;-;-;-;-	6519	161.062	0.0951091	0.169702	0.560449	0.575173	0.794348	166.208	155.916	3.24933	2.97333	NoSignifi
ENSMUSG00000026280	1;1;1;1;1;1;1;1;1;1;1;1;1;1;1;1;1;1;1;1;1;1;1;1;1;1;1;1;1;1;1;1;1;1;1;1;1;1;1;1;1;1;1;1;1;1;1;1;1;1;1;1;1;1;1;1;1;1;1;1;1;1	93751500;93754905;93754988;93755035;93755045;93755162;93768053;93768053;93768053;93768053;93768053;93768053;93768077;93768253;93768253;93768253;93768253;93768253;93768253;93773770;93773770;93773770;93773770;93773770;93775133;93775133;93775133;93775133;93775133;93775133;93775628;93775628;93775628;93775628;93778285;93778285;93778285;93780718;93780718;93780718;93784343;93784412;93784412;93784412;937…	93751581;93755054;93755054;93755054;93755054;93755456;93768100;93768154;93768154;93768154;93768154;93768154;93768154;93768324;93768324;93768324;93768324;93768324;93768324;93773868;93773868;93773868;93773868;93773868;93775448;93775234;93775234;93775234;93775234;93775234;93778364;93775700;93775700;93775683;93778364;93778288;93778364;93780911;93780911;93780911;93784490;93784490;93784490;93784490;937…	+;+;+;+;+;+;+;+;+;+;+;+;+;+;+;+;+;+;+;+;+;+;+;+;+;+;+;+;+;+;+;+;+;+;+;+;+;+;+;+;+;+;+;+;+;+;+;+;+;+;+;+;+;+;+;+;+;+;+;+;+;+	8278	495.378	-0.0751239	0.108096	-0.694972	0.487073	0.736432	482.448	508.308	7.42567	7.63233	NoSignifi
ENSMUSG00000026281	1;1;1;1;1;1;1;1;1;1;1;1	93792576;93792724;93794726;93794726;93798380;93798380;93798380;93798776;93800065;93800802;93801698;93801698	93792943;93792943;93794923;93794923;93798470;93799001;93798470;93799361;93800910;93800910;93801906;93801934	-;-;-;-;-;-;-;-;-;-;-;-	2631	231.638	0.22728	0.171894	1.32221	0.186097	0.441175	249.646	213.63	12.1083	10.0983	NoSignifi
ENSMUSG00000026283	1;1;1;1;1;1;1;1;1;1;1;1;1;1;1;1;1;1;1;1;1;1;1;1	93803965;93803983;93804345;93806048;93806048;93806048;93811765;93811782;93811782;93812407;93812407;93812407;93812666;93812666;93812666;93816375;93816375;93816375;93816638;93816638;93816638;93818281;93818281;93818281	93804039;93804039;93804517;93806119;93806119;93806119;93811948;93811948;93811948;93812518;93812518;93812518;93812759;93812759;93812759;93816510;93816510;93816510;93816699;93816699;93816699;93818382;93822101;93822095	+;+;+;+;+;+;+;+;+;+;+;+;+;+;+;+;+;+;+;+;+;+;+;+	4729	230.69	0.266181	0.15252	1.74522	0.0809471	0.258618	252.112	209.269	6.79067	5.49667	NoSignifi
ENSMUSG00000073609	1;1;1;1;1;1;1;1;1;1;1;1;1;1;1;1;1;1;1;1;1;1;1;1;1;1;1;1;1;1;1;1;1;1;1;1;1	93824909;93825240;93825274;93826283;93826285;93826285;93826285;93826285;93826562;93829206;93829206;93829206;93829206;93829206;93829757;93829757;93829757;93829757;93829757;93829796;93829797;93832596;93832596;93835287;93835287;93835287;93837940;93837940;93837940;93837940;93838821;93838821;93838821;93848103;93848103;93850567;93850567	93825051;93825319;93825580;93826871;93826640;93826640;93826640;93826458;93826640;93829263;93829263;93829263;93829263;93829263;93830308;93829899;93829896;93829896;93829896;93829896;93829896;93832789;93832789;93835455;93835455;93835455;93837976;93838066;93838083;93838083;93838953;93838963;93838963;93848268;93848268;93852348;93852348	+;+;+;+;+;+;+;+;+;+;+;+;+;+;+;+;+;+;+;+;+;+;+;+;+;+;+;+;+;+;+;+;+;+;+;+;+	4281	73.5673	-0.311261	0.456395	-0.681999	0.49524	0.742119	65.7023	81.4322	1.94033	2.36533	NoSignifi
ENSMUSG00000094651	1;1;1;1;1;1;1;1;1;1	93861306;93861346;93861779;93861826;93872455;93872455;93873590;93873590;93873590;93874271	93861371;93861619;93861957;93861957;93872541;93872541;93873848;93873824;93873610;93876494	+;+;+;+;+;+;+;+;+;+	3063	1.6302	-1.87737	1.74539	-1.07562	0.282099	0.564092	0.720036	2.54035	0.0296667	0.103333	NoSignifi
ENSMUSG00000051185	1;1;1;1;1	95313623;95313628;95325109;95325109;95333936	95314250;95314250;95327945;95325243;95335284	+;+;+;+;+	4814	215.818	-0.271236	0.169791	-1.59747	0.110162	0.317476	195.647	235.989	5.17967	6.08567	NoSignifi
ENSMUSG00000040710	1;1;1;1;1;1;1;1;1;1;1;1	95587682;95618551;95627507;95653513;95653513;95658314;95660864;95660864;95663954;95667149;95667149;95667149	95591964;95627800;95627800;95653770;95653770;95660995;95660995;95660995;95667565;95667568;95667535;95667571	-;-;-;-;-;-;-;-;-;-;-;-	20091	11.3432	-0.318594	0.618909	-0.514767	0.606716	0.814449	10.1679	12.5185	0.0643333	0.077	NoSignifi
ENSMUSG00000044768	1;1;1;1;1;1;1;1;1;1;1	97606318;97643903;97643903;97645935;97654600;97654600;97654600;97660731;97661555;97661831;97661831	97646361;97646361;97646361;97646361;97654689;97654689;97654689;97661676;97661676;97662074;97662074	-;-;-;-;-;-;-;-;-;-;-	41324	213.064	0.0342079	0.166591	0.20534	0.837306	0.93237	215.552	210.576	0.665	0.634333	NoSignifi
ENSMUSG00000040648	1;1;1;1;1;1;1;1;1;1;1;1;1;1;1;1;1;1;1;1;1;1;1;1;1;1;1;1;1;1;1;1;1;1;1;1;1;1;1;1;1;1;1;1;1;1;1;1;1;1;1;1;1;1;1;1;1;1;1;1;1;1;1;1;1;1;1;1;1;1;1;1;1;1;1;1;1;1;1;1;1;1;1;1;1;1;1;1;1;1;1;1;1;1;1	97706048;97706048;97706048;97707665;97711434;97711723;97711723;97711723;97711723;97713004;97713004;97713004;97713004;97713004;97716542;97716542;97717442;97718785;97719834;97719834;97719834;97721106;97723670;97723670;97723670;97727189;97727189;97727189;97727395;97727395;97727395;97728918;97728918;97728918;97729911;97729911;97729911;97733886;97733886;97733886;97734967;97734967;97734967;97740462;977…	97707830;97707830;97707830;97707830;97711848;97711848;97711848;97711848;97711848;97713144;97713144;97713144;97713144;97715149;97716546;97716604;97717561;97721307;97719906;97719906;97719906;97721279;97723834;97723834;97723834;97727305;97727305;97727305;97727502;97727502;97727502;97729032;97729032;97729032;97730038;97730038;97730038;97734109;97734109;97734109;97735108;97735108;97735108;97740644;977…	-;-;-;-;-;-;-;-;-;-;-;-;-;-;-;-;-;-;-;-;-;-;-;-;-;-;-;-;-;-;-;-;-;-;-;-;-;-;-;-;-;-;-;-;-;-;-;-;-;-;-;-;-;-;-;-;-;-;-;-;-;-;-;-;-;-;-;-;-;-;-;-;-;-;-;-;-;-;-;-;-;-;-;-;-;-;-;-;-;-;-;-;-;-;-	14381	248.274	-0.0446772	0.169999	-0.262808	0.792698	0.911509	244.521	252.028	2.162	2.18	NoSignifi
ENSMUSG00000026333	1;1;1;1;1;1;1;1;1;1;1;1;1;1;1;1;1;1;1;1;1;1;1;1;1;1;1;1;1;1;1;1;1	97770172;97770179;97770197;97770201;97770210;97770544;97773715;97775447;97775447;97775447;97775447;97777326;97777326;97777326;97777399;97782927;97782927;97783138;97783194;97784753;97784753;97784753;97784753;97785055;97785055;97785055;97785055;97785976;97785976;97785976;97792297;97792297;97792297	97770255;97770255;97770255;97770255;97770255;97771005;97776040;97775592;97775592;97775592;97775592;97778139;97777519;97777519;97777519;97783232;97783232;97783232;97783232;97784944;97784944;97784944;97784944;97785063;97785222;97785222;97785222;97786258;97786258;97786258;97793006;97793709;97792969	+;+;+;+;+;+;+;+;+;+;+;+;+;+;+;+;+;+;+;+;+;+;+;+;+;+;+;+;+;+;+;+;+	6048	37.6918	-0.587668	0.356686	-1.64758	0.0994394	0.297167	30.1497	45.2338	0.635333	0.931333	NoSignifi
ENSMUSG00000026335	1;1;1;1;1;1;1;1;1;1;1;1;1;1;1;1;1;1;1;1;1;1;1;1;1;1;1;1;1;1;1;1;1;1;1;1;1;1;1;1;1;1;1;1;1;1;1;1;1;1;1;1;1;1;1;1;1;1;1;1;1;1;1;1;1;1;1;1;1;1;1;1;1;1;1;1;1;1;1;1;1;1;1;1;1;1;1;1;1;1;1;1;1;1;1;1;1;1;1;1;1;1;1;1;1;1;1;1;1;1;1;1;1;1;1;1;1	97795114;97821094;97821095;97821100;97821721;97821981;97822724;97822936;97822936;97822936;97822936;97825659;97825837;97825837;97825837;97825837;97825837;97831455;97831455;97831455;97831455;97831455;97831455;97834408;97834408;97834408;97834408;97834408;97834408;97837532;97837963;97837963;97837963;97837963;97837963;97837963;97840280;97840280;97840280;97840280;97840280;97840280;97840280;97840699;978…	97795392;97821988;97821988;97821988;97821988;97821988;97822989;97822989;97822989;97822989;97822989;97826040;97825985;97826040;97826040;97826037;97826040;97831508;97831508;97831508;97831508;97831508;97831508;97834516;97834647;97834516;97834516;97834516;97834516;97838078;97838078;97838078;97838078;97838078;97838078;97838078;97840391;97840480;97840389;97840480;97840480;97840480;97840480;97840881;978…	-;-;-;-;-;-;-;-;-;-;-;-;-;-;-;-;-;-;-;-;-;-;-;-;-;-;-;-;-;-;-;-;-;-;-;-;-;-;-;-;-;-;-;-;-;-;-;-;-;-;-;-;-;-;-;-;-;-;-;-;-;-;-;-;-;-;-;-;-;-;-;-;-;-;-;-;-;-;-;-;-;-;-;-;-;-;-;-;-;-;-;-;-;-;-;-;-;-;-;-;-;-;-;-;-;-;-;-;-;-;-;-;-;-;-;-;-	11892	964.49	-0.593657	0.122417	-4.84946	1.23801e-06	2.54532e-05	769.002	1159.98	8.236	12.1113	NoSignifi
ENSMUSG00000047496	1;1;1;1;1	105276914;105276917;105355041;105356343;105356343	105284954;105284954;105355163;105356670;105356710	-;-;-;-;-	8532	2.39844	0.963157	1.63997	0.587302	0.557001	0.783117	3.18182	1.61507	0.047	0.0233333	NoSignifi
ENSMUSG00000056536	1;1;1;1;1;1;1;1;1;1;1;1;1;1;1;1;1;1;1;1;1;1;1;1;1;1;1;1;1;1;1;1;1;1;1;1;1;1;1;1;1;1;1;1;1;1;1;1;1;1;1;1;1;1;1;1;1;1;1;1;1;1;1;1;1;1;1;1;1;1;1;1;1;1;1;1;1;1;1;1;1;1;1;1;1;1;1;1;1;1;1;1;1;1;1;1;1;1;1;1;1;1;1;1;1;1;1;1;1;1;1;1;1;1;1;1;1;1;1;1;1;1;1;1;1;1;1;1;1;1;1;1;1;1;1;1;1;1;1;1;1;1;1;1;1;1;1;1;1;1;1;1;1;1;1;1;1;1;1;1;1	105518422;105518426;105521137;105521146;105546664;105546664;105546664;105546664;105549065;105549065;105549065;105549065;105552372;105552372;105552372;105552372;105552630;105554064;105554064;105554064;105554064;105554444;105554444;105554444;105554444;105556806;105557463;105557463;105557463;105557463;105557463;105557463;105557988;105557988;105557988;105557988;105557988;105557988;105566148;105566148…	105522127;105522127;105522127;105522127;105546716;105546716;105546716;105546716;105549107;105549107;105549107;105549107;105552445;105552445;105552445;105552445;105553899;105554139;105554139;105554139;105554139;105554499;105554499;105554499;105554499;105557065;105557549;105557549;105557549;105557549;105557549;105557549;105558090;105558090;105558090;105558090;105558090;105558090;105566250;105566250…	-;-;-;-;-;-;-;-;-;-;-;-;-;-;-;-;-;-;-;-;-;-;-;-;-;-;-;-;-;-;-;-;-;-;-;-;-;-;-;-;-;-;-;-;-;-;-;-;-;-;-;-;-;-;-;-;-;-;-;-;-;-;-;-;-;-;-;-;-;-;-;-;-;-;-;-;-;-;-;-;-;-;-;-;-;-;-;-;-;-;-;-;-;-;-;-;-;-;-;-;-;-;-;-;-;-;-;-;-;-;-;-;-;-;-;-;-;-;-;-;-;-;-;-;-;-;-;-;-;-;-;-;-;-;-;-;-;-;-;-;-;-;-;-;-;-;-;-;-;-;-;-;-;-;-;-;-;-;-;-;-	13595	526.711	-0.0404308	0.132898	-0.304225	0.760956	0.896611	519.611	533.811	4.863	4.877	NoSignifi
ENSMUSG00000026319	1;1;1;1;1;1;1;1;1;1;1;1;1;1;1;1;1;1;1;1;1;1;1;1;1;1;1;1;1;1;1;1;1;1;1;1;1;1;1;1;1;1;1;1;1;1;1;1;1;1;1;1;1;1;1;1;1;1;1;1;1;1;1;1;1;1;1;1;1;1;1;1;1;1;1;1;1;1;1;1;1;1;1;1;1;1;1;1;1;1;1;1;1;1;1;1;1;1;1;1;1;1;1;1;1;1;1;1;1;1;1;1;1;1;1;1;1;1;1;1;1;1;1;1;1;1;1;1;1;1;1;1;1;1;1;1;1;1;1;1;1;1;1;1;1;1;1;1;1;1;1;1;1;1;1;1;1;1;1;1;1;1;1;1;1;1;1;1;1;1;1;1;1;1;1;1;1;1;1;1;1;1	105663861;105663861;105663883;105663913;105663923;105663937;105664441;105664974;105678163;105678163;105678163;105678163;105678163;105678163;105681039;105686949;105686949;105686949;105686949;105686949;105687130;105687130;105687130;105687130;105687130;105687130;105687282;105687282;105687282;105687282;105687282;105691906;105691906;105691906;105691906;105691906;105692212;105692212;105692212;105692212…	105663983;105664633;105664633;105664633;105664633;105664633;105664633;105665150;105678252;105678252;105678252;105678252;105678252;105678252;105681095;105687020;105687020;105687020;105687020;105687020;105687185;105687185;105687185;105687185;105687185;105687141;105687395;105687395;105687395;105687395;105687395;105692109;105692109;105692109;105692109;105692109;105692303;105692303;105692303;105692303…	+;+;+;+;+;+;+;+;+;+;+;+;+;+;+;+;+;+;+;+;+;+;+;+;+;+;+;+;+;+;+;+;+;+;+;+;+;+;+;+;+;+;+;+;+;+;+;+;+;+;+;+;+;+;+;+;+;+;+;+;+;+;+;+;+;+;+;+;+;+;+;+;+;+;+;+;+;+;+;+;+;+;+;+;+;+;+;+;+;+;+;+;+;+;+;+;+;+;+;+;+;+;+;+;+;+;+;+;+;+;+;+;+;+;+;+;+;+;+;+;+;+;+;+;+;+;+;+;+;+;+;+;+;+;+;+;+;+;+;+;+;+;+;+;+;+;+;+;+;+;+;+;+;+;+;+;+;+;+;+;+;+;+;+;+;+;+;+;+;+;+;+;+;+;+;+;+;+;+;+;+;+	9500	322.5	0.103907	0.129388	0.803072	0.421933	0.686554	334.125	310.875	4.482	4.066	NoSignifi
ENSMUSG00000026321	1;1;1;1;1;1;1;1;1;1;1;1;1;1;1;1;1	105780718;105780750;105808143;105808143;105809330;105809330;105813651;105813651;105817669;105819870;105819870;105821478;105821478;105825000;105825000;105826991;105844520	105780829;105780829;105808224;105808224;105809455;105809455;105814403;105813794;105817762;105819964;105819964;105821591;105821591;105825401;105825052;105827735;105847981	+;+;+;+;+;+;+;+;+;+;+;+;+;+;+;+;+	5985	33.6629	0.754588	0.413884	1.82319	0.068275	0.23072	42.3239	25.002	0.898333	0.518	NoSignifi
ENSMUSG00000038866	1;1;1;1;1;1;1;1;1;1;1;1;1;1;1;1;1;1;1;1;1;1;1;1;1;1;1;1;1;1;1;1;1;1;1;1;1;1;1;1;1;1;1;1;1;1;1;1;1;1;1;1	105990406;105990689;106000931;106000931;106004100;106004100;106004122;106004137;106006015;106006015;106006015;106011702;106011702;106011702;106011702;106011744;106015999;106015999;106015999;106015999;106015999;106016587;106018219;106018219;106018219;106019848;106019848;106019848;106019848;106019848;106021726;106021726;106021726;106021726;106021726;106023200;106023200;106023200;106023200;106023200…	105991707;105991707;106001042;106001042;106004176;106004176;106004176;106004176;106006086;106006086;106006086;106011814;106011814;106011814;106011814;106011814;106016093;106016093;106016093;106016093;106016093;106016687;106018302;106018302;106018302;106019905;106019905;106019905;106019905;106019905;106021858;106021858;106021858;106021858;106021858;106023258;106023264;106023264;106023264;106023264…	+;+;+;+;+;+;+;+;+;+;+;+;+;+;+;+;+;+;+;+;+;+;+;+;+;+;+;+;+;+;+;+;+;+;+;+;+;+;+;+;+;+;+;+;+;+;+;+;+;+;+;+	6774	404.553	0.513061	0.121366	4.2274	2.36411e-05	0.000355174	475.717	333.388	8.94933	6.11633	NoSignifi
ENSMUSG00000044340	1;1;1;1;1;1;1;1;1;1;1;1;1;1;1;1;1;1;1;1;1	106171752;106281363;106281425;106286991;106286991;106317238;106318849;106318849;106338737;106339440;106343377;106344860;106347085;106350532;106364241;106369014;106376161;106380318;106386327;106389674;106392129	106173447;106281559;106281559;106287422;106287116;106317457;106319015;106319015;106338883;106339670;106343579;106344920;106347180;106350687;106364441;106369176;106376291;106380422;106386521;106389902;106394250	+;+;+;+;+;+;+;+;+;+;+;+;+;+;+;+;+;+;+;+;+	6752	202.19	0.346318	0.228263	1.51719	0.129218	0.350869	226.488	177.891	4.26233	3.26833	NoSignifi
ENSMUSG00000057329	1;1;1	106538178;106710339;106712305	106543398;106713179;106714274	-;-;-	9157	89.3386	0.165447	0.279681	0.591555	0.554148	0.78196	94.3483	84.3288	1.318	1.14567	NoSignifi
ENSMUSG00000009905	1;1;1;1;1;1;1;1;1;1;1;1;1;1;1	106720459;106727629;106734547;106739331;106743669;106747488;106747500;106747771;106753212;106753212;106755444;106755444;106757102;106759544;106759544	106725021;106727730;106734630;106739414;106743860;106747583;106747836;106747836;106753268;106753268;106755533;106755533;106759683;106759699;106759727	-;-;-;-;-;-;-;-;-;-;-;-;-;-;-	8147	287.997	0.0529698	0.164842	0.321338	0.747955	0.890964	293.201	282.794	4.59367	4.314	NoSignifi
ENSMUSG00000009907	1;1;1;1;1;1;1;1;1;1;1;1;1;1;1;1;1;1;1;1;1;1;1;1;1;1;1;1;1;1;1;1;1;1;1	106764071;106769430;106772402;106774007;106774007;106777270;106777270;106777298;106778969;106778969;106778969;106779441;106779962;106779962;106779962;106780504;106780504;106780504;106780504;106782666;106782666;106782666;106785804;106786703;106786703;106786703;106789929;106789929;106789929;106791100;106791678;106791678;106796421;106796421;106796421	106767009;106772548;106772548;106774147;106774147;106777489;106777489;106777489;106779050;106779050;106779050;106780110;106780110;106780110;106780110;106780624;106780660;106780660;106780660;106782794;106782785;106782785;106786028;106786770;106786770;106786770;106789949;106790085;106790085;106791789;106791789;106791789;106796577;106796728;106796667	-;-;-;-;-;-;-;-;-;-;-;-;-;-;-;-;-;-;-;-;-;-;-;-;-;-;-;-;-;-;-;-;-;-;-	8905	528.511	-0.00237868	0.133437	-0.0178263	0.985777	0.994037	528.163	528.859	7.54367	7.38433	NoSignifi
ENSMUSG00000062345	1;1;1;1;1;1;1;1;1;1;1;1;1;1;1;1;1;1;1;1;1;1;1;1;1;1;1	107511423;107511497;107515464;107515464;107519652;107519652;107522147;107522147;107522230;107522692;107522692;107522692;107523065;107523065;107523065;107523797;107523797;107523797;107523944;107524537;107524537;107524537;107524537;107529011;107532363;107532363;107535445	107511478;107511584;107515640;107515640;107519771;107519771;107522275;107522275;107522275;107522809;107522809;107522809;107523207;107523207;107523207;107523961;107523961;107523961;107523961;107524611;107524611;107525592;107525598;107529091;107532535;107532538;107535478	+;+;+;+;+;+;+;+;+;+;+;+;+;+;+;+;+;+;+;+;+;+;+;+;+;+;+	2349	51.087	0.899008	0.659834	1.36248	0.173048	0.422076	66.4348	35.7393	3.63033	1.90933	NoSignifi
ENSMUSG00000026315	1;1;1;1;1;1;1;1;1;1;1;1;1;1;1;1;1;1;1;1;1;1	107590006;107590006;107590046;107597455;107597455;107597460;107598900;107598900;107598900;107602800;107602800;107602800;107604604;107604604;107604604;107605784;107605784;107605784;107605880;107606921;107606921;107607010	107590287;107590287;107590287;107597637;107597637;107597637;107599037;107599037;107599037;107602917;107602917;107602917;107604746;107604746;107604746;107606150;107605936;107605936;107605936;107610484;107608909;107607325	+;+;+;+;+;+;+;+;+;+;+;+;+;+;+;+;+;+;+;+;+;+	4795	28.6636	-1.52383	0.400926	-3.80077	0.000144246	0.00171676	14.7418	42.5855	0.392667	1.10633	DownInTCKO
ENSMUSG00000047216	1;1;1;1;1;1;1;1;1;1;1;1;1;1;1	110888326;110893185;110895383;110908059;110919548;110924996;110925756;110929834;110932146;110949124;110950353;110954569;110954569;110977247;110977247	110890188;110893436;110895500;110908180;110919669;110925249;110925940;110929998;110932265;110949415;110950497;110954872;110954872;110977584;110977363	-;-;-;-;-;-;-;-;-;-;-;-;-;-;-	4280	5.60679	-1.87326	1.00185	-1.8698	0.0615112	0.215466	2.43261	8.78097	0.0716667	0.254333	NoSignifi
ENSMUSG00000038702	1;1;1;1;1;1;1;1;1	111858702;111858706;111862924;111863323;111864095;111864095;111864095;111864396;111864396	111860373;111863640;111863640;111863640;111864231;111864768;111864918;111864880;111864883	-;-;-;-;-;-;-;-;-	5763	632.751	-0.118035	0.134688	-0.876355	0.380837	0.653198	606.965	658.538	13.3953	14.2043	NoSignifi
ENSMUSG00000026374	1;1;1;1;1;1;1;1;1;1;1;1;1;1;1;1;1;1;1;1;1;1;1	118294778;118299650;118300889;118304691;118304691;118304691;118305200;118305200;118305200;118305200;118308707;118308745;118308745;118308745;118308745;118309773;118309773;118309773;118309773;118310681;118311001;118311001;118311233	118301037;118301037;118301037;118304770;118304770;118304770;118305315;118305315;118305315;118305315;118308841;118308841;118308841;118310237;118308841;118309866;118309866;118309986;118309866;118311739;118311236;118311416;118311462	-;-;-;-;-;-;-;-;-;-;-;-;-;-;-;-;-;-;-;-;-;-;-	9046	874.413	0.0946506	0.0932717	1.01478	0.310209	0.592081	903.149	845.677	12.7157	11.6203	NoSignifi
ENSMUSG00000026377	1;1;1;1;1;1;1;1;1;1;1;1;1;1;1;1;1	118321839;118321854;118322152;118323582;118323582;118327625;118327625;118327625;118329353;118329353;118329353;118330606;118330606;118332344;118332344;118332750;118332750	118321997;118321997;118322227;118323725;118323725;118327733;118327733;118327733;118329380;118329564;118329564;118330662;118330662;118332478;118332478;118332941;118333822	+;+;+;+;+;+;+;+;+;+;+;+;+;+;+;+;+	1965	436.318	0.143041	0.144502	0.989889	0.322228	0.602386	457.682	414.953	29.7033	26.269	NoSignifi
ENSMUSG00000064302	1;1;1;1;1;1;1;1;1;1;1;1;1;1;1;1;1;1;1;1;1;1;1;1;1;1;1;1;1;1;1;1;1;1;1;1;1;1;1;1;1;1;1;1;1;1;1;1;1;1;1;1;1;1;1;1;1;1;1;1;1;1;1;1;1;1;1;1;1;1;1;1;1;1;1;1;1;1;1;1;1;1;1;1;1;1;1;1;1;1;1;1;1;1;1;1;1;1;1;1;1;1;1;1;1;1;1;1;1;1;1;1;1;1;1;1;1;1;1;1;1;1;1;1;1;1;1;1;1;1;1;1;1;1;1;1;1;1;1;1;1;1;1;1;1;1;1;1;1;1;1;1;1;1;1;1;1;1;1;1;1;1;1;1;1;1;1;1;1;1;1;1;1;1;1;1;1;1;1;1;1;1;1;1;1;1;1;1;1;1;1;1;1;1;1;1;1;1;1;1…	118389058;118389058;118389058;118389058;118389344;118389446;118389455;118389455;118389455;118389456;118389457;118389473;118389517;118419440;118419440;118419440;118419440;118419440;118419440;118419440;118419440;118419440;118419440;118419440;118419440;118419440;118419560;118419724;118419724;118459588;118459801;118459801;118459801;118459801;118459801;118459801;118459801;118459801;118459801;118459801…	118389521;118389521;118389521;118389521;118389521;118389521;118389521;118389521;118389521;118389521;118389521;118389521;118389521;118419918;118419918;118419918;118419918;118419918;118419918;118419918;118419918;118419918;118419918;118419918;118419918;118419918;118419918;118419918;118419918;118459879;118459879;118459879;118459879;118459879;118459879;118459879;118459879;118459879;118459879;118459879…	+;+;+;+;+;+;+;+;+;+;+;+;+;+;+;+;+;+;+;+;+;+;+;+;+;+;+;+;+;+;+;+;+;+;+;+;+;+;+;+;+;+;+;+;+;+;+;+;+;+;+;+;+;+;+;+;+;+;+;+;+;+;+;+;+;+;+;+;+;+;+;+;+;+;+;+;+;+;+;+;+;+;+;+;+;+;+;+;+;+;+;+;+;+;+;+;+;+;+;+;+;+;+;+;+;+;+;+;+;+;+;+;+;+;+;+;+;+;+;+;+;+;+;+;+;+;+;+;+;+;+;+;+;+;+;+;+;+;+;+;+;+;+;+;+;+;+;+;+;+;+;+;+;+;+;+;+;+;+;+;+;+;+;+;+;+;+;+;+;+;+;+;+;+;+;+;+;+;+;+;+;+;+;+;+;+;+;+;+;+;+;+;+;+;+;+;+;+;+;+…	21844	789.821	0.248124	0.115474	2.14874	0.0316552	0.134602	857.847	721.794	5.00167	4.104	NoSignifi
ENSMUSG00000026380	1;1;1;1;1;1;1;1;1;1;1;1;1;1;1;1;1;1	118627945;118627946;118632242;118632242;118637599;118652301;118652869;118653716;118656368;118659008;118661980;118664759;118664898;118666116;118668631;118669389;118675575;118677388	118628102;118628102;118632393;118632393;118637766;118652377;118652974;118653822;118656520;118659118;118662071;118664807;118664991;118666206;118668734;118669531;118675626;118685168	+;+;+;+;+;+;+;+;+;+;+;+;+;+;+;+;+;+	9438	12.9247	-2.26846	0.783048	-2.89696	0.00376793	0.0260195	4.47036	21.3791	0.06	0.283667	DownInTCKO
ENSMUSG00000048402	1;1;1;1;1;1;1;1;1;1;1;1;1;1;1;1;1;1;1;1;1;1;1;1;1;1;1;1;1;1;1;1;1;1;1;1;1;1;1;1;1;1;1;1;1;1;1;1;1;1;1;1;1;1;1;1;1;1;1;1;1;1;1;1;1;1;1;1;1	118834132;118840254;118841916;118844351;118845917;118848383;118848460;118848460;118848460;118848460;118848460;118848462;118848462;118853258;118853258;118853258;118853258;118853258;118853258;118853258;118853258;118854441;118854441;118854441;118854441;118854441;118854441;118854441;118854441;118855436;118855436;118855436;118855436;118855436;118855436;118855436;118855436;118866572;118866572;118866572…	118838177;118840590;118842197;118844515;118846066;118848517;118848517;118848517;118848517;118848517;118848517;118848517;118848517;118853380;118853380;118853380;118853380;118853380;118853380;118853380;118853380;118854657;118854657;118854657;118854657;118854657;118854608;118854657;118854657;118855637;118855637;118855637;118855637;118855637;118855637;118855637;118855637;118866757;118866757;118866757…	-;-;-;-;-;-;-;-;-;-;-;-;-;-;-;-;-;-;-;-;-;-;-;-;-;-;-;-;-;-;-;-;-;-;-;-;-;-;-;-;-;-;-;-;-;-;-;-;-;-;-;-;-;-;-;-;-;-;-;-;-;-;-;-;-;-;-;-;-	6869	148.413	0.588491	0.207302	2.83881	0.00452824	0.0303323	178.287	118.538	3.31367	2.14333	NoSignifi
ENSMUSG00000037035	1;1	119415465;119420627	119418097;119422248	-;-	4255	4598.14	0.222339	0.0722479	3.07745	0.00208779	0.0162532	4951.53	4244.74	148.252	124.007	NoSignifi
ENSMUSG00000004451	1;1;1;1;1;1;1;1;1;1	119470305;119472145;119475895;119475895;119477915;119477915;119481133;119483494;119504577;119504577	119471825;119472424;119476072;119476072;119478079;119478123;119483656;119483656;119504794;119504794	-;-;-;-;-;-;-;-;-;-	4930	593.888	0.411433	0.118419	3.4744	0.000511999	0.0050346	677.886	509.891	17.5127	12.8673	NoSignifi
ENSMUSG00000098923	1;1;1	119526160;119526173;119526924	119528983;119526547;119527229	+;+;+	2824	284.283	-0.0986247	0.139228	-0.708368	0.478717	0.730624	274.424	294.143	12.3883	12.951	NoSignifi
ENSMUSG00000026383	1;1;1;1;1;1;1;1;1;1;1;1;1;1;1;1;1;1;1;1;1;1;1;1;1;1;1;1;1;1;1;1;1;1;1;1;1;1;1;1;1;1;1;1;1;1;1;1;1;1;1;1;1;1;1;1;1;1;1;1;1;1;1;1;1;1;1;1;1;1;1;1;1;1;1;1;1;1;1;1;1;1;1;1;1;1;1;1;1;1;1;1;1;1;1;1;1;1;1;1;1;1;1;1;1	119545037;119548131;119549887;119549887;119550522;119550522;119554206;119554206;119554227;119555052;119555052;119555052;119567796;119567796;119567796;119570045;119570045;119570045;119572806;119572806;119572806;119578137;119578914;119578914;119578914;119590742;119595074;119595442;119599005;119599005;119599005;119599005;119599005;119599005;119600198;119600198;119600198;119600198;119600198;119605228…	119549195;119549195;119550017;119550017;119550563;119550563;119554280;119554280;119554280;119555142;119555142;119555142;119567860;119567860;119567860;119570173;119570173;119570173;119572903;119572903;119572903;119580424;119579077;119579077;119579077;119596059;119596059;119596059;119599240;119599120;119599120;119599120;119599120;119599120;119600237;119600237;119600305;119600261;119600237;119605255…	-;-;-;-;-;-;-;-;-;-;-;-;-;-;-;-;-;-;-;-;-;-;-;-;-;-;-;-;-;-;-;-;-;-;-;-;-;-;-;-;-;-;-;-;-;-;-;-;-;-;-;-;-;-;-;-;-;-;-;-;-;-;-;-;-;-;-;-;-;-;-;-;-;-;-;-;-;-;-;-;-;-;-;-;-;-;-;-;-;-;-;-;-;-;-;-;-;-;-;-;-;-;-;-;-	14758	38.827	0.628818	0.367264	1.71217	0.0868651	0.27165	47.2904	30.3636	0.409	0.255333	NoSignifi
ENSMUSG00000026384	1;1;1;1;1;1;1;1;1;1;1;1;1;1;1;1;1;1;1;1;1;1;1;1;1;1;1;1;1;1;1;1;1;1;1;1;1;1;1;1;1;1;1;1;1;1;1;1;1;1;1;1;1;1;1;1;1;1;1;1;1;1;1;1;1;1;1;1;1;1;1;1;1;1;1;1;1;1;1;1;1;1;1;1;1;1;1;1;1;1;1;1;1;1;1;1	119652467;119658044;119667514;119667514;119675549;119675549;119678755;119678755;119680049;119680049;119682484;119682484;119682705;119684467;119684467;119687610;119687610;119689801;119691601;119691601;119691746;119691746;119692750;119692750;119692824;119706024;119706155;119706155;119706155;119707776;119707776;119707776;119715947;119715947;119715947;119715947;119721864;119721864;119721864;119726033…	119659917;119659917;119667649;119667649;119675697;119675697;119678883;119678883;119680195;119680195;119682545;119682545;119682795;119684633;119684633;119687637;119687766;119690046;119691657;119691657;119691829;119691829;119692909;119692909;119692909;119706313;119706313;119706313;119706313;119707901;119707901;119707901;119715993;119716015;119716015;119716015;119722036;119722036;119722036;119726096…	-;-;-;-;-;-;-;-;-;-;-;-;-;-;-;-;-;-;-;-;-;-;-;-;-;-;-;-;-;-;-;-;-;-;-;-;-;-;-;-;-;-;-;-;-;-;-;-;-;-;-;-;-;-;-;-;-;-;-;-;-;-;-;-;-;-;-;-;-;-;-;-;-;-;-;-;-;-;-;-;-;-;-;-;-;-;-;-;-;-;-;-;-;-;-;-	11321	129.415	-0.337732	0.211822	-1.59442	0.110843	0.318523	114.392	144.438	1.28767	1.58333	NoSignifi
ENSMUSG00000036975	1;1	119907890;119913133	119911154;119913208	-;-	3341	97.6955	-0.329688	0.202942	-1.62455	0.104259	0.306252	86.5976	108.793	3.30233	4.04567	NoSignifi
ENSMUSG00000050777	1;1	120067377;120073712	120068324;120074074	-;-	1311	163.939	-0.25541	0.303511	-0.841516	0.400059	0.668766	149.382	178.495	14.5963	16.9427	NoSignifi
ENSMUSG00000026385	1;1;1;1;1;1;1;1;1;1;1;1;1;1;1;1;1;1;1;1;1;1;1;1	120113280;120113290;120113337;120113369;120113400;120116010;120116386;120116386;120116386;120116386;120116386;120119752;120119789;120119895;120119895;120119895;120119895;120119895;120120121;120120762;120120945;120120945;120120945;120120945	120113533;120113533;120113533;120113533;120113533;120116448;120116448;120116448;120116448;120116448;120116448;120120012;120120012;120120012;120120012;120120138;120120012;120120012;120120170;120120937;120121014;120121047;120121017;120121078	-;-;-;-;-;-;-;-;-;-;-;-;-;-;-;-;-;-;-;-;-;-;-;-	1422	208.904	-0.153744	0.188378	-0.816143	0.414418	0.680688	197.92	219.887	17.6897	19.2077	NoSignifi
ENSMUSG00000026388	1;1;1;1;1;1;1;1;1;1;1;1;1;1;1;1;1;1;1;1;1;1;1;1;1;1;1;1	120121187;120121195;120121200;120150599;120150603;120150603;120150603;120150671;120160480;120160606;120160606;120160606;120160606;120160606;120164765;120165349;120166135;120166135;120166135;120166135;120166135;120169041;120171401;120171401;120173058;120188041;120188041;120188041	120121810;120121217;120121217;120150747;120150747;120150747;120150747;120150747;120160656;120160656;120160656;120160656;120160656;120160656;120164882;120165459;120166172;120166172;120166172;120166172;120166172;120169511;120171482;120171482;120173566;120188189;120188189;120188189	+;+;+;+;+;+;+;+;+;+;+;+;+;+;+;+;+;+;+;+;+;+;+;+;+;+;+;+	2428	3.39925	-0.389766	1.16378	-0.334915	0.737689	0.886771	2.92535	3.87315	0.155	0.198333	NoSignifi
ENSMUSG00000026389	1;1;1;1;1;1;1;1;1;1;1;1;1;1;1;1;1;1;1;1;1;1;1;1;1;1;1	120190757;120224386;120226423;120226632;120226653;120234242;120234242;120234242;120234242;120234242;120241432;120241432;120241432;120241432;120241432;120243768;120243768;120243768;120243768;120243768;120265232;120265232;120269983;120269983;120270125;120270938;120272437	120190827;120227928;120227928;120227928;120227928;120234406;120234406;120234406;120234406;120234406;120241959;120241959;120241959;120241959;120241959;120244267;120244267;120244267;120244267;120244267;120265284;120265255;120270423;120270259;120270259;120271082;120272705	-;-;-;-;-;-;-;-;-;-;-;-;-;-;-;-;-;-;-;-;-;-;-;-;-;-;-	5715	280.639	-0.69854	0.232007	-3.01086	0.00260512	0.0193311	213.854	347.423	4.78033	7.575	NoSignifi
ENSMUSG00000026390	1;1;1;1;1;1;1;1;1;1;1;1;1;1;1;1;1;1;1;1;1;1	120474538;120476554;120477366;120477852;120479344;120484625;120484774;120485689;120485832;120488147;120488532;120490913;120490913;120492032;120492032;120493620;120493620;120494044;120494741;120494741;120504669;120504669	120474789;120476730;120477410;120477950;120479388;120484687;120484872;120485724;120485930;120488254;120488576;120490957;120490957;120492130;120492130;120493655;120493655;120494262;120494842;120494842;120504756;120505024	-;-;-;-;-;-;-;-;-;-;-;-;-;-;-;-;-;-;-;-;-;-	1925	38.6602	-2.11919	1.39695	-1.51701	0.129263	0.350879	14.4448	62.8757	0.968333	4.11733	NoSignifi
ENSMUSG00000058665	1;1	120602418;120606873	120603921;120607992	+;+	2624	400.906	0.290901	0.121864	2.38709	0.0169823	0.0847408	441.344	360.468	21.4177	17.0677	NoSignifi
ENSMUSG00000003721	1;1;1;1;1;1;1;1;1;1;1;1;1;1;1;1;1;1;1;1;1;1;1;1;1;1;1;1;1;1;1;1;1;1;1;1;1;1;1;1;1;1;1;1;1;1;1;1;1;1;1;1;1	121304353;121305522;121305538;121305555;121305695;121305893;121305924;121306864;121306864;121306864;121306864;121306864;121306864;121306880;121306937;121307140;121307140;121307140;121307140;121307140;121307140;121307140;121307237;121311845;121312201;121312201;121312201;121312201;121312201;121312201;121312201;121319597;121319597;121319597;121319597;121319597;121319597;121319597;121319629;121319664…	121305947;121305947;121305947;121305947;121305947;121305947;121305947;121306963;121306963;121306963;121306963;121306963;121306963;121306963;121306963;121307306;121307318;121307306;121307306;121307306;121307306;121307306;121307306;121312325;121312325;121312414;121312325;121312325;121312325;121312325;121312325;121319728;121319905;121319972;121319905;121319972;121319972;121319972;121319972;121319905…	-;-;-;-;-;-;-;-;-;-;-;-;-;-;-;-;-;-;-;-;-;-;-;-;-;-;-;-;-;-;-;-;-;-;-;-;-;-;-;-;-;-;-;-;-;-;-;-;-;-;-;-;-	3473	463.29	-0.502002	0.121332	-4.13741	3.51248e-05	0.00049987	383.695	542.885	14.0707	19.427	NoSignifi
ENSMUSG00000026339	1;1;1;1;1;1;1;1;1;1;1;1;1;1;1;1;1;1;1;1;1;1;1;1;1;1;1;1;1;1;1;1;1;1;1;1;1;1;1;1;1;1;1;1;1;1;1;1;1;1;1;1;1;1;1;1;1;1;1;1;1;1;1;1;1;1;1;1;1;1	121431049;121431075;121431095;121431108;121431110;121434533;121434533;121434533;121434533;121434533;121437796;121437796;121437796;121437796;121437796;121441782;121441782;121441782;121441782;121441782;121443732;121445640;121445640;121445640;121445640;121448224;121448224;121448224;121448224;121449356;121456071;121456071;121461464;121461464;121461887;121461887;121462233;121462236;121463099;121463099…	121431257;121431257;121431257;121431257;121431257;121434646;121434646;121434646;121434646;121434646;121437890;121437890;121437890;121437890;121437890;121441893;121441893;121441893;121441893;121441893;121444022;121445738;121445738;121445738;121445738;121448280;121448280;121449058;121448280;121449751;121456171;121456171;121461500;121461500;121461979;121461979;121462283;121462283;121463185;121463185…	+;+;+;+;+;+;+;+;+;+;+;+;+;+;+;+;+;+;+;+;+;+;+;+;+;+;+;+;+;+;+;+;+;+;+;+;+;+;+;+;+;+;+;+;+;+;+;+;+;+;+;+;+;+;+;+;+;+;+;+;+;+;+;+;+;+;+;+;+;+	11445	413.561	-0.420953	0.120994	-3.47912	0.000503065	0.00496764	353.612	473.511	3.93533	5.141	NoSignifi
ENSMUSG00000001674	1;1;1;1;1;1;1;1;1;1;1;1;1;1;1;1;1;1;1;1;1;1;1;1;1	121553835;121555146;121555216;121555691;121555691;121557405;121557405;121557405;121558411;121558411;121558411;121559166;121559166;121559166;121560132;121560132;121561281;121561690;121562059;121564493;121564596;121565881;121565881;121567568;121567791	121554138;121555393;121555393;121555747;121555747;121557518;121557518;121557518;121558563;121558563;121558563;121559270;121559215;121559327;121560271;121560271;121561595;121561790;121562194;121564603;121564603;121566168;121566168;121567722;121567989	-;-;-;-;-;-;-;-;-;-;-;-;-;-;-;-;-;-;-;-;-;-;-;-;-	2483	191.863	0.00462238	0.160052	0.0288805	0.97696	0.991241	191.99	191.735	9.85233	9.60567	NoSignifi
ENSMUSG00000026341	1;1;1;1;1;1;1;1;1;1;1;1;1;1;1;1;1;1;1;1;1;1;1;1;1;1;1;1;1;1;1;1;1;1;1;1;1;1;1;1;1;1;1;1;1;1;1;1;1;1;1;1;1;1;1;1;1;1;1;1;1;1;1;1;1;1;1;1;1;1;1;1;1;1;1;1;1;1;1	125392905;125392906;125393484;125393890;125395068;125395068;125395068;125395068;125396489;125397107;125397107;125397107;125397107;125397452;125397452;125397452;125397452;125397452;125403393;125403393;125403393;125405845;125405845;125405845;125405861;125405880;125405910;125407292;125407292;125407292;125407292;125407292;125407292;125407292;125407349;125407358;125408520;125408520;125408520;125408520…	125394090;125394090;125394090;125394090;125395151;125395151;125395151;125395151;125397232;125397232;125397232;125397232;125397232;125398316;125397544;125397612;125397544;125397544;125403566;125403566;125403566;125405988;125405988;125405988;125405988;125405988;125405988;125407399;125407399;125407399;125407399;125407399;125407399;125407399;125407399;125407399;125408615;125408615;125408615;125408615…	-;-;-;-;-;-;-;-;-;-;-;-;-;-;-;-;-;-;-;-;-;-;-;-;-;-;-;-;-;-;-;-;-;-;-;-;-;-;-;-;-;-;-;-;-;-;-;-;-;-;-;-;-;-;-;-;-;-;-;-;-;-;-;-;-;-;-;-;-;-;-;-;-;-;-;-;-;-;-	4631	2690.7	0.213027	0.0896814	2.37537	0.0175313	0.0870225	2888.88	2492.52	79.4653	66.9477	NoSignifi
ENSMUSG00000026342	1;1;1;1;1;1;1;1;1;1;1;1;1;1;1;1;1;1;1;1;1;1;1;1;1;1;1	125560595;125561016;125562275;125562275;125562500;125562500;125566468;125566468;125568547;125568547;125570547;125572313;125574666;125576172;125579263;125584453;125584513;125585074;125585074;125587365;125587365;125589811;125589839;125591033;125591033;125594913;125594913	125560817;125561284;125562365;125562365;125562641;125562641;125566611;125566611;125568609;125568573;125570628;125572503;125574747;125576259;125579327;125584557;125584557;125585233;125585233;125587455;125587455;125589965;125589965;125591129;125591129;125595148;125595820	+;+;+;+;+;+;+;+;+;+;+;+;+;+;+;+;+;+;+;+;+;+;+;+;+;+;+	2956	300.67	-0.00452485	0.144446	-0.0313255	0.97501	0.990755	300.305	301.036	12.937	12.6463	NoSignifi
ENSMUSG00000026343	1;1;1;1	125676995;125840003;125872370;125872370	125678192;125840326;125873862;125873173	+;+;+;+	3015	7.83522	1.47404	0.774823	1.90243	0.0571154	0.204346	11.5731	4.09733	0.489667	0.168667	NoSignifi
ENSMUSG00000026344	1;1;1;1;1;1;1;1;1;1;1;1;1;1	125867622;125872284;125872318;125873101;125873519;125910391;125910391;125910391;125910391;125910391;125911303;125911839;125912874;125913048	125873571;125873571;125873571;125873571;125873571;125910528;125910908;125910528;125910528;125910528;125911387;125912214;125912928;125913101	-;-;-;-;-;-;-;-;-;-;-;-;-;-	7038	2.81558	1.71606	1.23418	1.39044	0.164396	0.409356	4.29836	1.33279	0.0783333	0.0236667	NoSignifi
ENSMUSG00000049690	1;1;1;1;1;1;1;1;1;1;1;1;1;1;1;1;1;1;1;1;1;1;1;1;1;1;1;1;1;1;1;1;1;1;1;1;1;1;1;1;1;1;1;1;1;1;1;1;1;1;1;1;1;1;1;1;1;1;1;1;1;1;1;1;1;1;1;1;1;1;1;1;1;1;1;1;1;1;1;1;1;1;1;1;1;1;1;1;1;1;1;1;1;1;1;1;1;1;1	125913620;125913637;125913637;125913648;125914319;125914743;125914960;125940163;125965148;125976926;125976926;125976926;125976926;125981383;125981383;125981383;125981383;125981383;125981383;126014571;126014571;126014571;126014571;126014571;126014571;126023033;126023033;126023033;126023033;126024276;126024276;126024276;126027877;126033773;126033773;126033773;126034838;126102544;126102544;126102544…	125915021;125915021;125915021;125915021;125915021;125915021;125915021;125940237;125965200;125977062;125977062;125977062;125977062;125981697;125981697;125981697;125981697;125981697;125981697;126014649;126014649;126014649;126014649;126014649;126014649;126023103;126023210;126023210;126023210;126028015;126028015;126028015;126028015;126033964;126033964;126033964;126035125;126102663;126102663;126102663…	-;-;-;-;-;-;-;-;-;-;-;-;-;-;-;-;-;-;-;-;-;-;-;-;-;-;-;-;-;-;-;-;-;-;-;-;-;-;-;-;-;-;-;-;-;-;-;-;-;-;-;-;-;-;-;-;-;-;-;-;-;-;-;-;-;-;-;-;-;-;-;-;-;-;-;-;-;-;-;-;-;-;-;-;-;-;-;-;-;-;-;-;-;-;-;-;-;-;-	12100	4.44795	-0.468503	0.922569	-0.507824	0.611577	0.817144	3.75032	5.14558	0.0396667	0.053	NoSignifi
ENSMUSG00000036155	1;1;1;1;1;1;1;1;1;1;1;1;1;1;1;1;1;1;1;1;1;1;1;1;1;1;1;1;1;1;1;1;1;1;1;1;1;1;1;1;1;1;1;1;1;1;1;1;1;1;1;1;1	127205015;127205018;127205028;127249790;127249790;127306634;127306634;127306637;127306762;127320604;127320604;127320604;127320604;127365148;127365148;127365148;127365148;127366403;127366403;127366403;127366403;127382921;127382921;127382921;127382921;127384768;127384768;127384768;127384768;127387343;127387343;127387343;127387343;127390744;127390744;127390744;127397507;127397507;127397507;127412127…	127205427;127205427;127205427;127249839;127249839;127307016;127307016;127307016;127307016;127320765;127320765;127320765;127320765;127365224;127365224;127365224;127365224;127366492;127366492;127366492;127366492;127382992;127382992;127382992;127382992;127384929;127384929;127384929;127384929;127387512;127387512;127387512;127388212;127390878;127390878;127390878;127397640;127398792;127397640;127412260…	+;+;+;+;+;+;+;+;+;+;+;+;+;+;+;+;+;+;+;+;+;+;+;+;+;+;+;+;+;+;+;+;+;+;+;+;+;+;+;+;+;+;+;+;+;+;+;+;+;+;+;+;+	10291	434.359	0.118913	0.121194	0.981173	0.326507	0.606426	452.075	416.643	5.59667	5.03233	NoSignifi
ENSMUSG00000026349	1;1;1;1;1;1;1;1;1;1;1;1;1;1;1;1;1;1;1;1;1;1;1;1;1;1;1;1;1;1;1;1;1;1;1;1;1;1;1;1;1;1	127774164;127774164;127774164;127774164;127774164;127774164;127775101;127775101;127775101;127775101;127775101;127775101;127791605;127791605;127791605;127791605;127791605;127791605;127793358;127793358;127793358;127793358;127793358;127795255;127795255;127795255;127795255;127796571;127797841;127797841;127797841;127797841;127799390;127799390;127799390;127801606;127801606;127801606;127802162;127802162…	127774385;127774385;127774385;127774385;127774385;127774385;127775182;127775182;127775182;127775182;127775182;127775182;127791733;127791733;127791733;127795800;127791733;127791733;127793418;127793589;127793418;127793418;127793418;127795317;127795800;127795317;127795317;127797719;127798401;127798196;127797886;127797886;127799553;127799553;127799553;127801676;127801676;127801676;127808061;127803293…	+;+;+;+;+;+;+;+;+;+;+;+;+;+;+;+;+;+;+;+;+;+;+;+;+;+;+;+;+;+;+;+;+;+;+;+;+;+;+;+;+;+	12345	441.962	0.033791	0.189441	0.178373	0.85843	0.941487	447.003	436.921	4.622	4.40767	NoSignifi
ENSMUSG00000036104	1;1;1;1;1;1;1;1;1;1;1;1;1;1;1;1;1;1;1;1;1;1;1;1;1;1;1;1;1;1;1;1;1;1;1;1;1;1;1;1;1;1;1;1;1;1;1;1;1;1;1;1;1;1;1;1;1;1;1;1;1;1;1;1;1;1;1	127868773;127868789;127868802;127868812;127868925;127868925;127868925;127868925;127874080;127874080;127874080;127874080;127875244;127882001;127889156;127889156;127889156;127891018;127891018;127891018;127900913;127901579;127901579;127901579;127903672;127903672;127903672;127903672;127909851;127909851;127915639;127915639;127918221;127918221;127919568;127919568;127923073;127924728;127924728;127925275…	127868829;127868829;127868829;127868829;127868980;127868980;127868980;127868980;127874155;127874155;127874155;127874155;127876572;127882448;127889288;127889288;127889288;127891096;127891096;127891096;127901698;127901698;127901698;127901698;127905934;127903837;127904033;127903837;127909950;127909950;127915720;127915720;127918289;127918289;127919641;127919641;127926267;127924820;127924820;127925441…	+;+;+;+;+;+;+;+;+;+;+;+;+;+;+;+;+;+;+;+;+;+;+;+;+;+;+;+;+;+;+;+;+;+;+;+;+;+;+;+;+;+;+;+;+;+;+;+;+;+;+;+;+;+;+;+;+;+;+;+;+;+;+;+;+;+;+	11739	479.785	-0.259645	0.121053	-2.14489	0.0319619	0.135486	436.733	522.837	4.73867	5.53467	NoSignifi
ENSMUSG00000036086	1;1;1;1;1;1;1;1;1;1;1;1;1;1;1;1;1;1;1;1;1;1;1;1;1;1;1;1;1;1;1;1;1;1;1;1;1;1;1;1;1;1;1;1;1;1;1;1;1;1;1;1;1;1;1;1;1;1;1;1;1;1;1;1;1;1;1;1;1;1	127954184;127954670;127956537;127956537;127959710;127959710;127960759;127960759;127963761;127963761;127965063;127965063;127965131;127965781;127967878;127967878;127967878;127972947;127972947;127972947;127976139;127976139;127987110;127987997;127987997;127987997;127992800;127992800;127992800;127996466;127996853;127996853;127996853;127996853;127999341;127999341;127999341;127999341;128016043;128016043…	127955065;127955065;127956668;127956668;127960100;127960100;127960869;127960869;127963903;127963903;127965164;127965164;127965164;127966333;127967964;127967969;127967969;127972958;127973144;127973144;127976544;127976544;127987399;127988146;127988146;127988146;127992979;127992979;127992979;127999460;127996972;127996972;127996972;127996972;127999460;127999460;127999460;127999460;128016159;128016159…	-;-;-;-;-;-;-;-;-;-;-;-;-;-;-;-;-;-;-;-;-;-;-;-;-;-;-;-;-;-;-;-;-;-;-;-;-;-;-;-;-;-;-;-;-;-;-;-;-;-;-;-;-;-;-;-;-;-;-;-;-;-;-;-;-;-;-;-;-;-	9079	47.521	-0.0806657	0.27877	-0.289363	0.772304	0.902124	46.1795	48.8624	0.647333	0.669333	NoSignifi
ENSMUSG00000056211	1;1;1;1;1;1;1;1;1;1;1;1;1;1;1;1;1;1;1;1;1;1;1;1;1;1;1;1;1;1;1;1;1;1;1;1;1;1;1;1;1;1;1;1;1;1;1;1;1;1;1;1;1;1;1;1;1;1;1;1;1;1;1;1;1;1;1;1;1;1;1;1;1;1;1;1;1;1;1;1;1;1;1;1;1;1;1;1;1;1;1;1;1;1;1;1;1;1;1;1;1;1;1;1;1;1;1;1;1;1;1;1;1;1;1;1;1;1;1;1;1;1;1;1;1;1;1	128103301;128103321;128103324;128103324;128103331;128141964;128141987;128151744;128151744;128151744;128151744;128151744;128151744;128151814;128153189;128153189;128153189;128153189;128153189;128153189;128162202;128162202;128162769;128162769;128162769;128167893;128167893;128167893;128167893;128167893;128167893;128168979;128168979;128168979;128168979;128168979;128168979;128171631;128174693;128174949…	128103483;128103483;128103483;128103483;128111788;128142092;128142092;128151952;128151952;128151952;128151952;128151952;128151952;128151952;128153326;128153399;128153399;128153399;128153399;128153399;128162243;128162243;128162858;128162858;128162858;128168007;128168007;128168007;128168007;128168007;128168007;128169057;128169057;128169057;128169057;128169057;128169057;128178143;128175008;128175008…	+;+;+;+;+;+;+;+;+;+;+;+;+;+;+;+;+;+;+;+;+;+;+;+;+;+;+;+;+;+;+;+;+;+;+;+;+;+;+;+;+;+;+;+;+;+;+;+;+;+;+;+;+;+;+;+;+;+;+;+;+;+;+;+;+;+;+;+;+;+;+;+;+;+;+;+;+;+;+;+;+;+;+;+;+;+;+;+;+;+;+;+;+;+;+;+;+;+;+;+;+;+;+;+;+;+;+;+;+;+;+;+;+;+;+;+;+;+;+;+;+;+;+;+;+;+;+	31486	493.686	0.142971	0.1191	1.20043	0.229973	0.499533	518.174	469.199	2.09467	1.853	NoSignifi
ENSMUSG00000026353	1;1;1;1;1;1;1;1;1;1;1;1;1;1;1;1;1;1;1;1;1;1;1;1;1;1	128243964;128244162;128252203;128252203;128255433;128256119;128256155;128258832;128258832;128259444;128259444;128259504;128260834;128260834;128262793;128262793;128266290;128266290;128269869;128269869;128272821;128272821;128274627;128274802;128276957;128276957	128244120;128244552;128252305;128252305;128255461;128256237;128256237;128259003;128259003;128259537;128259535;128259537;128260888;128260888;128262957;128262957;128266414;128266414;128269971;128269971;128273166;128272952;128275004;128275004;128277020;128279378	+;+;+;+;+;+;+;+;+;+;+;+;+;+;+;+;+;+;+;+;+;+;+;+;+;+	4659	1073.64	0.0358992	0.0926479	0.38748	0.698401	0.866398	1086.84	1060.44	29.73	28.2927	NoSignifi
ENSMUSG00000026355	1;1;1;1;1;1;1;1;1;1;1;1;1;1;1;1;1;1;1;1;1;1;1;1;1;1;1;1;1;1;1;1;1;1;1;1;1;1;1;1	128331590;128331593;128333517;128334763;128334763;128335730;128335730;128338116;128338116;128339350;128339350;128339468;128341023;128341285;128341285;128341285;128343411;128343411;128343411;128343411;128344297;128344297;128344297;128345872;128345872;128345872;128348369;128348369;128348925;128348925;128349304;128349304;128351433;128351433;128353460;128353460;128355513;128355513;128359459;128359459	128332051;128333656;128333656;128334918;128334918;128335865;128335865;128338277;128338277;128339478;128339478;128339478;128341440;128341440;128341440;128341440;128343463;128343518;128343518;128343518;128344438;128344438;128344438;128346042;128346013;128346013;128348519;128348519;128349070;128349070;128349469;128349469;128351682;128351682;128353570;128353570;128355659;128355659;128359647;128359664	-;-;-;-;-;-;-;-;-;-;-;-;-;-;-;-;-;-;-;-;-;-;-;-;-;-;-;-;-;-;-;-;-;-;-;-;-;-;-;-	4666	266.364	1.07779	0.171813	6.27305	3.54052e-10	1.39945e-08	361.611	171.118	9.85233	4.55933	UpInTCKO
ENSMUSG00000026356	1;1;1;1;1;1;1;1;1;1;1;1;1;1;1;1;1;1;1;1;1;1	128363707;128366698;128366921;128368365;128369493;128372140;128373937;128374891;128376178;128378766;128378766;128387117;128389119;128391271;128405366;128412118;128413660;128413660;128415354;128415354;128417152;128417152	128364325;128366769;128367032;128368445;128369535;128372286;128374084;128376312;128376312;128379487;128378877;128387176;128389199;128391373;128405468;128412394;128413752;128413752;128415411;128415411;128417368;128417359	-;-;-;-;-;-;-;-;-;-;-;-;-;-;-;-;-;-;-;-;-;-	4358	304.826	-0.0363347	0.141564	-0.256667	0.797436	0.913813	300.973	308.68	8.79633	8.81233	NoSignifi
ENSMUSG00000045382	1;1;1;1	128588199;128589099;128592189;128592195	128589901;128589901;128592290;128592293	-;-;-;-	1808	54.1728	-0.767406	0.307101	-2.49887	0.0124591	0.0672406	40.1674	68.1783	2.82767	4.68833	NoSignifi
ENSMUSG00000026399	1;1;1;1;1;1;1;1;1;1;1;1;1;1;1;1;1;1;1;1;1;1;1;1;1;1;1;1	130439027;130440154;130446661;130446661;130447619;130447619;130448328;130448328;130448328;130448328;130449417;130449417;130452384;130452384;130452384;130456821;130456821;130458087;130458087;130459582;130459582;130459593;130461822;130461822;130461822;130462098;130462570;130462570	130440379;130440379;130447639;130447639;130447639;130447639;130449563;130448408;130448408;130448849;130449563;130449563;130452575;130452416;130452575;130456906;130456906;130458186;130458186;130459773;130459773;130459773;130462007;130462007;130462007;130462451;130462731;130462744	-;-;-;-;-;-;-;-;-;-;-;-;-;-;-;-;-;-;-;-;-;-;-;-;-;-;-;-	4853	127.698	-1.18891	0.298439	-3.98377	6.7831e-05	0.000893713	77.7641	177.631	2.052	4.547	DownInTCKO
ENSMUSG00000026405	1;1;1;1;1;1;1;1;1;1;1;1;1;1;1;1;1;1;1;1;1;1;1;1	130634773;130636701;130636814;130639069;130639069;130642934;130642973;130643070;130648029;130648029;130648029;130648384;130648384;130648384;130653325;130653325;130655881;130655881;130657132;130657132;130657463;130657780;130661448;130661448	130636370;130636876;130636876;130639233;130639233;130643113;130643113;130643113;130648220;130648220;130648220;130648469;130648419;130648469;130653421;130653421;130656063;130656063;130657314;130657314;130657479;130661624;130661610;130661632	-;-;-;-;-;-;-;-;-;-;-;-;-;-;-;-;-;-;-;-;-;-;-;-	6730	2.63902	-0.290136	1.17307	-0.24733	0.804652	0.916799	2.38601	2.89203	0.045	0.0536667	NoSignifi
[truncated: 13,576 more rows]

## Sheet: Figure 4b-c
Table S2. List of enriched GO terms and KEGG pathways for up- or down-regulated DEGs in TCKO compared with WT. GO and KEGG enrichment analysis was performed by clusterProfiler v3.18.1 (Yu et al., 2012). This data is associated with Fig. 4b-c and Supplementary Fig. 5b-c.
[truncated: 1,116 more rows]

[truncated: 18 more sheets: Figure 4f, Figure 5c, Figure 5e, Figure 5f, Figure6, Figure7, Figure S1, Figure S2, Figure S3, Figure S4, Figure S6a, Figure S6b, Figure S6c, Figure S6g, Figure S7, Figure S9, Figure S11, Figure S12]
